# Supplementary material for: CAV2-expressing nerves induce metabolic switch toward mitochondrial oxidative phosphorylation to promote cancer stemness
Source: Nat Commun. 2025 Dec 2;17:203. doi: 10.1038/s41467-025-66914-2 (PMC12780207; doi:10.1038/s41467-025-66914-2)
Supplement: Supplementary file 3 — Supplementary Data 1 [file 41467_2025_66914_MOESM3_ESM.xlsx]

## Sheet: GSEA for WT
#	NAME	GS DETAILS	SIZE	ES	NES	NOM p-val	FDR q-val	FWER p-val	RANK AT MAX	LEADING EDGE
1	HALLMARK_OXIDATIVE_PHOSPHORYLATION	Details ...	200	-0.57	-2.64	0	0	0	4185	tags=63%, list=27%, signal=85%
2	HALLMARK_MYC_TARGETS_V1	Details ...	199	-0.53	-2.44	0	0	0	4944	tags=62%, list=32%, signal=90%
3	HALLMARK_PANCREAS_BETA_CELLS	Details ...	23	-0.51	-1.56	0.036	0.048	0.162	2340	tags=39%, list=15%, signal=46%
4	HALLMARK_FATTY_ACID_METABOLISM	Details ...	140	-0.35	-1.56	0.002	0.036	0.162	4180	tags=46%, list=27%, signal=62%
5	HALLMARK_PEROXISOME	Details ...	93	-0.37	-1.54	0.011	0.034	0.188	3550	tags=34%, list=23%, signal=44%
6	HALLMARK_DNA_REPAIR	Details ...	150	-0.34	-1.51	0.003	0.036	0.232	4793	tags=49%, list=31%, signal=70%
7	HALLMARK_ADIPOGENESIS	Details ...	192	-0.31	-1.41	0.014	0.079	0.486	5071	tags=46%, list=32%, signal=68%
8	HALLMARK_KRAS_SIGNALING_DN	Details ...	147	-0.32	-1.39	0.018	0.083	0.552	1097	tags=16%, list=7%, signal=17%
9	HALLMARK_XENOBIOTIC_METABOLISM	Details ...	170	-0.28	-1.27	0.056	0.202	0.889	4079	tags=33%, list=26%, signal=44%
10	HALLMARK_E2F_TARGETS	Details ...	200	-0.27	-1.26	0.068	0.199	0.908	4710	tags=40%, list=30%, signal=57%
11	HALLMARK_ESTROGEN_RESPONSE_LATE	Details ...	187	-0.27	-1.24	0.079	0.217	0.954	3630	tags=29%, list=23%, signal=38%
12	HALLMARK_REACTIVE_OXYGEN_SPECIES_PATHWAY	Details ...	48	-0.33	-1.21	0.176	0.254	0.981	4848	tags=46%, list=31%, signal=66%
13	HALLMARK_BILE_ACID_METABOLISM	Details ...	94	-0.29	-1.2	0.151	0.24	0.983	4049	tags=36%, list=26%, signal=49%
14	HALLMARK_MTORC1_SIGNALING	Details ...	198	-0.26	-1.18	0.12	0.265	0.99	5300	tags=45%, list=34%, signal=68%
15	HALLMARK_MYC_TARGETS_V2	Details ...	57	-0.29	-1.1	0.277	0.425	0.999	5948	tags=56%, list=38%, signal=90%
16	HALLMARK_ALLOGRAFT_REJECTION	Details ...	156	-0.24	-1.04	0.357	0.541	1	4551	tags=36%, list=29%, signal=50%
17	HALLMARK_UNFOLDED_PROTEIN_RESPONSE	Details ...	110	-0.23	-0.98	0.516	0.712	1	4397	tags=37%, list=28%, signal=52%
18	HALLMARK_INTERFERON_GAMMA_RESPONSE	Details ...	182	-0.2	-0.92	0.679	0.868	1	3320	tags=24%, list=21%, signal=30%
19	HALLMARK_COAGULATION	Details ...	117	-0.21	-0.91	0.646	0.834	1	1065	tags=11%, list=7%, signal=12%
20	HALLMARK_SPERMATOGENESIS	Details ...	100	-0.21	-0.88	0.699	0.886	1	2796	tags=20%, list=18%, signal=24%
21	HALLMARK_GLYCOLYSIS		186	-0.17	-0.8	0.945	1	1	5444	tags=41%, list=35%, signal=62%
22	HALLMARK_APOPTOSIS		156	-0.17	-0.78	0.967	1	1	3117	tags=20%, list=20%, signal=25%
23	HALLMARK_IL6_JAK_STAT3_SIGNALING		76	-0.18	-0.72	0.932	1	1	2965	tags=20%, list=19%, signal=24%
24	HALLMARK_UV_RESPONSE_UP		150	-0.16	-0.72	0.985	0.969	1	3375	tags=20%, list=22%, signal=25%

## Sheet: GSEA for KO
#	NAME	GS DETAILS	SIZE	ES	NES	NOM p-val	FDR q-val	FWER p-val	RANK AT MAX	LEADING EDGE
1	HALLMARK_MITOTIC_SPINDLE	Details ...	199	0.41	1.96	0	0.003	0.002	4575	tags=46%, list=29%, signal=64%
2	HALLMARK_UV_RESPONSE_DN	Details ...	135	0.4	1.84	0	0.004	0.007	4684	tags=51%, list=30%, signal=72%
3	HALLMARK_HYPOXIA	Details ...	188	0.35	1.69	0	0.017	0.039	4394	tags=44%, list=28%, signal=60%
4	HALLMARK_HEDGEHOG_SIGNALING	Details ...	34	0.48	1.68	0.015	0.014	0.042	2853	tags=41%, list=18%, signal=50%
5	HALLMARK_TNFA_SIGNALING_VIA_NFKB	Details ...	188	0.34	1.63	0	0.015	0.057	3228	tags=30%, list=21%, signal=38%
6	HALLMARK_APICAL_JUNCTION	Details ...	183	0.31	1.49	0.002	0.052	0.218	3966	tags=36%, list=25%, signal=47%
7	HALLMARK_WNT_BETA_CATENIN_SIGNALING	Details ...	41	0.37	1.37	0.077	0.127	0.513	3165	tags=39%, list=20%, signal=49%
8	HALLMARK_EPITHELIAL_MESENCHYMAL_TRANSITION	Details ...	170	0.29	1.36	0.019	0.121	0.547	2296	tags=24%, list=15%, signal=27%
9	HALLMARK_MYOGENESIS	Details ...	171	0.27	1.3	0.047	0.175	0.734	2610	tags=27%, list=17%, signal=32%
10	HALLMARK_PI3K_AKT_MTOR_SIGNALING	Details ...	101	0.29	1.25	0.082	0.223	0.845	3159	tags=25%, list=20%, signal=31%
11	HALLMARK_TGF_BETA_SIGNALING	Details ...	53	0.31	1.18	0.185	0.334	0.951	5265	tags=51%, list=34%, signal=77%
12	HALLMARK_NOTCH_SIGNALING	Details ...	30	0.33	1.13	0.275	0.45	0.991	3106	tags=33%, list=20%, signal=42%
13	HALLMARK_INFLAMMATORY_RESPONSE	Details ...	165	0.23	1.1	0.222	0.494	0.999	3752	tags=32%, list=24%, signal=41%
14	HALLMARK_COMPLEMENT	Details ...	173	0.23	1.07	0.283	0.545	1	2826	tags=22%, list=18%, signal=27%
15	HALLMARK_IL2_STAT5_SIGNALING	Details ...	179	0.22	1.06	0.257	0.54	1	3406	tags=29%, list=22%, signal=37%
16	HALLMARK_KRAS_SIGNALING_UP	Details ...	169	0.21	1.01	0.423	0.672	1	2640	tags=21%, list=17%, signal=25%
17	HALLMARK_CHOLESTEROL_HOMEOSTASIS	Details ...	72	0.25	1	0.418	0.672	1	2696	tags=25%, list=17%, signal=30%
18	HALLMARK_ANGIOGENESIS	Details ...	28	0.29	0.99	0.47	0.678	1	2610	tags=29%, list=17%, signal=34%
19	HALLMARK_ESTROGEN_RESPONSE_EARLY	Details ...	189	0.21	0.99	0.469	0.645	1	3348	tags=24%, list=21%, signal=31%
20	HALLMARK_APICAL_SURFACE	Details ...	40	0.26	0.92	0.578	0.845	1	979	tags=15%, list=6%, signal=16%
21	HALLMARK_HEME_METABOLISM		182	0.18	0.87	0.83	0.967	1	4184	tags=30%, list=27%, signal=40%
22	HALLMARK_P53_PATHWAY		196	0.18	0.83	0.888	1	1	3990	tags=28%, list=26%, signal=37%
23	HALLMARK_ANDROGEN_RESPONSE		95	0.19	0.81	0.847	0.998	1	3451	tags=25%, list=22%, signal=32%
24	HALLMARK_INTERFERON_ALPHA_RESPONSE		94	0.19	0.8	0.866	0.967	1	2001	tags=13%, list=13%, signal=15%
25	HALLMARK_G2M_CHECKPOINT		199	0.16	0.76	0.99	0.985	1	4605	tags=29%, list=29%, signal=41%
26	HALLMARK_PROTEIN_SECRETION		93	0.15	0.63	0.995	0.992	1	3253	tags=20%, list=21%, signal=26%
