# Supplementary material for: CAV2-expressing nerves induce metabolic switch toward mitochondrial oxidative phosphorylation to promote cancer stemness
Source: Nat Commun. 2025 Dec 2;17:203. doi: 10.1038/s41467-025-66914-2 (PMC12780207; doi:10.1038/s41467-025-66914-2)
Supplement: Supplementary file 6 — Source Data [file 41467_2025_66914_MOESM6_ESM.zip]

Archive with 16 entries (15 files):
- Source Data/
- Source Data/ncomms-example-source-data-figure1.xlsx
- Source Data/ncomms-example-source-data-figure2.xlsx
- Source Data/ncomms-example-source-data-figure3.xlsx
- Source Data/ncomms-example-source-data-figure4.xlsx
- Source Data/ncomms-example-source-data-figure5.xlsx
- Source Data/ncomms-example-source-data-figure6.xlsx
- Source Data/ncomms-example-source-data-figure7.xlsx
- Source Data/ncomms-example-source-data-figure8.xlsx
- Source Data/ncomms-example-source-data-supplementaryfigure1.xlsx
- Source Data/ncomms-example-source-data-supplementaryfigure10.xlsx
- Source Data/ncomms-example-source-data-supplementaryfigure3.xlsx
- Source Data/ncomms-example-source-data-supplementaryfigure4.xlsx
- Source Data/ncomms-example-source-data-supplementaryfigure6.xlsx
- Source Data/ncomms-example-source-data-supplementaryfigure8.xlsx
- Source Data/ncomms-example-source-data-supplementaryfigure9.xlsx
