# Supplementary material for: CAV2-expressing nerves induce metabolic switch toward mitochondrial oxidative phosphorylation to promote cancer stemness
Source: Nat Commun. 2025 Dec 2;17:203. doi: 10.1038/s41467-025-66914-2 (PMC12780207; doi:10.1038/s41467-025-66914-2)
Supplement: Supplementary file 6 — Source Data [file 41467_2025_66914_MOESM6_ESM.zip › Source Data/ncomms-example-source-data-figure1.xlsx]

## Sheet: Figure 1a
	Figure 1a
	CAV2	T stage
	29.4267	4
	8.98585	2
	3.7556	2
	5.5395	2
	19.0294	3
	21.168	1
	32.9447	3
	10.972	3
	24.8824	4
	31.2167	3
	13.6824	4
	25.2705	4
	19.8662	3
	25.0517	4
	35.4207	3
	30.7529	2
	32.6868	4
	18.2248	4
	30.4531	3
	14.5664	3
	44.2356	4
	11.3591	3
	6.69756	2
	17.0695	4
	13.6685	3
	44.8364	2
	16.5438	4
	16.8727	2
	8.28549	2
	26.147	3
	14.6593	3
	37.8546	2
	6.53171	4
	26.9813	4
	11.4	4
	16.0055	3
	12.2671	1
	9.79062	3
	25.0258	4
	31.7637	4
	16.7867	2
	12.88	2
	23.304	2
	24.5077	3
	8.95094	4
	27.9094	3
	24.5189	3
	11.2192	3
	30.9618	2
	37.3575	3
	16.0862	2
	7.30739	1
	20.3941	3
	7.49864	2
	6.23702	1
	18.8908	2
	12.7168	2
	21.2807	2
	14.7499	4
	15.5119	3
	16.5971	2
	49.2448	2
	15.3529	3
	14.0697	2
	31.2587	2
	8.09106	3
	20.1786	4
	47.6926	3
	35.1734	4
	23.3248	2
	45.5839	2
	10.0714	4
	16.8435	2
	66.5138	1
	24.5017	4
	22.5924	4
	15.9419	1
	18.713	1
	24.8274	2
	28.0691	2
	24.5506	3
	13.5705	2
	22.9019	2
	14.7635	3
	17.226	1
	11.1014	4
	6.23366	4
	21.8133	1
	28.0937	4
	16.0678	2
	15.5359	4
	4.08411	2
	24.1555	2
	13.7646	3
	13.069	2
	11.7046	4
	20.3013	3
	39.5061	3
	13.5227	2
	12.1612	3
	7.87058	4
	12.5965	2
	27.5578	4
	3.31832	3
	18.9408	4
	33.3461	4
	24.7485	4
	17.113	1
	29.3767	4
	7.21206	2
	19.6148	2
	28.678	2
	18.1982	4
	20.8943	4
	26.052	4
	14.7329	4
	10.8954	4
	20.696	3
	49.6661	3
	23.2515	3
	32.7539	4
	21.8269	2
	17.0041	1
	25.9296	4
	34.9512	1
	31.3389	2
	24.6142	3
	6.60072	4
	10.4233	2
	5.1491	3
	7.77022	3
	12.4964	4
	7.71933	4
	67.5895	4
	34.9405	3
	24.8801	4
	15.7521	3
	19.1855	4
	9.4242	3
	9.3659	4
	16.6392	3
	23.4092	3
	14.911	3
	13.0977	2
	15.1469	4
	13.4651	1
	20.1637	2
	17.7383	3
	10.1797	4
	36.8166	2
	8.91997	3
	9.03348	4
	5.15368	1
	9.54156	4
	21.2983	4
	4.19374	2
	21.5317	2
	22.4626	3
	12.6495	2
	17.2823	4
	24.2449	2
	26.5445	4
	15.7889	3
	40.8082	1
	18.7973	2
	25.9076	1
	17.1688	3
	48.4405	4
	25.7711	2
	2.52974	2
	3.92965	4
	15.3467	4
	67.3399	2
	8.95675	4
	27.8529	4
	12.6208	2
	12.8752	3
	6.13432	4
	8.19278	2
	16.786	4
	15.4952	4
	12.5664	4
	9.63465	2
	11.7878	2
	4.50088	1
	27.2575	3
	5.60266	2
	18.1173	4
	40.7553	2
	10.8631	2
	24.9113	4
	9.37439	2
	20.5893	3
	19.5526	4
	37.5446	2
	29.3534	3
	18.2568	3
	14.4971	4
	31.8765	2
	0.842145	2
	22.8506	4
	8.28257	2
	15.2373	3
	22.4288	4
	8.62903	1
	27.7097	4
	17.0412	2
	16.7124	3
	16.1313	3
	28.3069	3
	43.5058	2
	17.3562	2
	17.3013	4
	47.8832	3
	12.4942	2
	15.7631	4
	10.689	4
	14.102	1
	14.2924	3
	12.6112	2
	13.5239	4
	26.5092	3
	19.0317	2
	19.2328	4
	21.4008	2
	8.82509	2
	7.3276	4
	38.7904	3
	24.5887	3
	14.2074	4
	6.87843	4
	21.2405	3
	9.70142	4
	11.9941	3
	36.3841	4
	33.0099	4
	60.4608	2
	31.4462	4
	17.7224	3
	18.4638	3
	20.95	4
	30.5697	1
	13.065	2
	9.22139	2
	11.6653	2
	17.3715	2
	8.74557	3
	26.1033	3
	18.5516	4
	35.924	2
	67.1391	4
	53.8795	1
	9.95701	2
	40.2599	4
	31.4117	2
	17.8497	3
	15.4694	4
	22.9146	4
	11.1195	4
	13.6494	4
	16.7555	2
	37.0517	4
	19.3315	4
	7.77225	3
	29.2811	2
	14.1947	3
	20.5999	2
	12.4904	2
	4.03355	1
	27.9168	3
	7.06652	4
	21.4794	2
	11.3944	4
	13.4073	3
	10.1798	2
	9.72283	3
	13.3296	3
	8.85145	4
	52.762	2
	12.1686	3
	14.9878	3
	11.6922	2
	29.3924	3
	12.1304	3
	17.8402	1
	118.212	4
	22.6808	1
	24.3688	4
	28.9962	2
	46.451	4
	8.75355	4
	5.71031	3
	19.6239	3
	19.2741	4
	7.89409	4
	20.5028	3
	20.1756	4
	27.9885	4
	24.1725	4
	41.9486	4
	23.0306	4
	14.5173	1
	6.76427	2
	11.3601	3
	11.6851	4
	8.76805	2
	30.8371	1
	22.6677	4
	16.1927	4
	19.3945	4
	21.5954	2
	15.5517	4
	4.82454	4
	18.5325	3
	8.3638	3
	20.007	1
	11.5359	2
	21.4021	3
	19.241	2
	15.8503	2
	0.810644	3
	22.1677	4
	14.9994	4
	15.5664	4
	17.8831	4
	44.6281	4
	13.2135	1
	26.1256	2
	8.76557	3
	2.34817	4
	22.4456	3
	31.6734	3
	21.9613	4
	5.385	1
	8.60408	4
	9.37312	2
	25.1092	3
	8.92181	4
	14.4697	4
	2.41386	2
	10.7912	4
	8.31682	2
	46.669	4
	28.7798	4
	20.7958	2
	21.5117	2
	28.9696	3
	22.926	4
	7.40132	4
	42.4919	3
	10.7016	2
	24.4673	3
	7.79719	2
	26.7925	3
	19.8488	4
	17.332	3
	33.2091	2
	16.2372	4
	24.811	1
	45.8839	3
	22.9472	1
	35.3797	4
	14.0696	4
	20.2485	2
	5.33489	3
	21.2117	4
	27.8832	3
	17.464	4
	43.1491	2
	15.0347	4
	10.3139	3
	18.5399	2
	10.0319	4
	9.20266	2
	15.8948	3
	14.2048	4
	19.3621	4
	17.7247	4
	17.1768	3
	41.0165	2
	20.8651	2
	15.2105	3
	17.3517	3
	30.0223	2
	8.82619	4
	21.1609	2
	22.8452	2
	14.8536	4
	15.3937	4
	7.84934	3
	26.4734	2
	13.8823	2
	11.597	2
	19.782	4
	10.8672	3
	37.7106	4
	17.4609	4
	19.4754	4
	10.2797	4
	25.5083	2
	30.3182	3
	7.05417	1
	22.2483	1
	16.7642	2
	20.3382	3
	10.9637	4
	31.0652	4
	14.5182	3
	6.4625	3
	9.61388	4
	13.1469	4
	14.6934	4
	9.76082	4
	13.2182	3
	7.85057	4
	26.1045	3
	23.1348	3
	5.27748	2
	15.8812	4
	9.72119	2
	24.7514	4
	12.3018	4
	27.0005	2
	19.3361	3
	22.4308	3
	21.0304	4
	36.6886	2
	6.59841	3
	4.50515	3
	38.5546	2
	19.5212	2
	10.2942	4
	18.9316	4
	16.7218	4
	20.025	4
	23.9945	4
	6.5398	2
	38.9228	2
	68.1431	2
	19.8581	2
	2.7798	3
	9.35322	4
	25.7385	4
	34.7294	2
	7.22561	3
	24.234	3
	7.16577	2
	11.4782	2
	64.8573	3
	23.9077	2
	5.95247	4
	17.8173	2
	28.281	4
	20.7105	3
	9.47269	4
	33.0038	4
	7.80239	2
	4.30976	4
	24.5909	3
	31.5793	2
	17.884	4
	29.5689	2
	10.6369	4
	3.24368	4
	29.9495	4
	5.33805	2
	17.7804	2
	20.5368	3
	8.00394	3
	24.0767	3
	21.5919	3
	16.3147	4
	30.0889	4
	12.8101	2
	14.4459	3
	14.4398	2
	26.5397	2
	51.7983	4
	27.3389	3
	20.4345	4
	26.7299	3
	16.4779	4
	5.40716	4
	11.5657	2
	22.2518	2

## Sheet: Figure 1b
Figure 1b		CAV2	N stage
		29.4267	2
		8.98585	1
		3.7556	2
		5.5395	2
		19.0294	0
		21.168	0
		32.9447	2
		10.972	0
		24.8824	1
		31.2167	0
		13.6824	0
		25.2705	1
		19.8662	0
		25.0517	0
		35.4207	1
		30.7529	0
		32.6868	2
		18.2248	0
		30.4531	1
		14.5664	1
		44.2356	0
		11.3591	2
		6.69756	0
		17.0695	0
		13.6685	2
		44.8364	0
		16.5438	2
		16.8727	0
		8.28549	0
		26.147	0
		14.6593	0
		37.8546	0
		6.53171	0
		26.9813	2
		11.4	0
		16.0055	0
		9.79062	0
		25.0258	1
		31.7637	1
		16.7867	0
		12.88	0
		23.304	0
		24.5077	2
		8.95094	1
		27.9094	2
		24.5189	1
		11.2192	0
		30.9618	0
		37.3575	2
		16.0862	2
		7.30739	2
		20.3941	2
		7.49864	0
		6.23702	2
		18.8908	0
		12.7168	0
		21.2807	0
		14.7499	1
		15.5119	2
		16.5971	0
		49.2448	1
		15.3529	0
		14.0697	0
		31.2587	0
		8.09106	0
		20.1786	2
		47.6926	2
		35.1734	1
		23.3248	0
		45.5839	0
		10.0714	2
		16.8435	2
		66.5138	0
		24.5017	0
		22.5924	1
		15.9419	2
		18.713	0
		24.8274	0
		28.0691	0
		24.5506	1
		13.5705	2
		22.9019	0
		14.7635	0
		17.226	0
		11.1014	2
		6.23366	0
		21.8133	2
		28.0937	2
		16.0678	0
		15.5359	1
		4.08411	0
		24.1555	0
		13.7646	2
		13.069	0
		11.7046	0
		20.3013	1
		39.5061	0
		13.5227	2
		12.1612	2
		7.87058	0
		12.5965	0
		27.5578	0
		3.31832	2
		18.9408	3
		33.3461	2
		24.7485	2
		29.3767	0
		7.21206	2
		19.6148	0
		28.678	1
		18.1982	0
		20.8943	2
		26.052	0
		14.7329	2
		10.8954	0
		20.696	0
		49.6661	0
		23.2515	0
		32.7539	3
		21.8269	0
		17.0041	2
		25.9296	0
		34.9512	0
		31.3389	0
		24.6142	1
		6.60072	2
		10.4233	0
		5.1491	2
		7.77022	2
		12.4964	2
		7.71933	2
		67.5895	2
		34.9405	2
		24.8801	2
		15.7521	2
		19.1855	0
		9.4242	0
		9.3659	0
		16.6392	0
		23.4092	2
		14.911	0
		13.0977	0
		15.1469	0
		13.4651	0
		20.1637	0
		17.7383	2
		10.1797	0
		36.8166	0
		8.91997	0
		9.03348	2
		5.15368	2
		9.54156	2
		21.2983	0
		4.19374	2
		21.5317	0
		22.4626	0
		12.6495	0
		17.2823	0
		24.2449	1
		26.5445	1
		15.7889	2
		40.8082	1
		18.7973	0
		25.9076	0
		17.1688	0
		48.4405	0
		25.7711	2
		2.52974	1
		3.92965	0
		15.3467	2
		67.3399	1
		8.95675	0
		27.8529	2
		12.6208	2
		12.8752	2
		6.13432	2
		8.19278	2
		16.786	2
		15.4952	0
		12.5664	0
		9.63465	0
		11.7878	1
		4.50088	0
		27.2575	0
		5.60266	2
		18.1173	2
		40.7553	0
		10.8631	0
		24.9113	0
		9.37439	0
		20.5893	2
		19.5526	1
		37.5446	2
		29.3534	0
		18.2568	0
		14.4971	1
		31.8765	0
		0.842145	3
		22.8506	1
		8.28257	2
		15.2373	2
		22.4288	1
		8.62903	1
		27.7097	2
		17.0412	0
		16.7124	0
		16.1313	0
		28.3069	0
		43.5058	0
		17.3562	2
		17.3013	0
		47.8832	1
		12.4942	0
		15.7631	0
		10.689	1
		14.102	0
		12.6112	0
		13.5239	0
		26.5092	1
		19.0317	0
		19.2328	1
		21.4008	0
		8.82509	0
		7.3276	0
		38.7904	0
		24.5887	1
		14.2074	0
		6.87843	1
		21.2405	2
		9.70142	0
		11.9941	0
		36.3841	2
		33.0099	1
		60.4608	0
		31.4462	0
		17.7224	0
		18.4638	0
		20.95	2
		30.5697	0
		13.065	0
		9.22139	0
		11.6653	0
		17.3715	2
		8.74557	0
		26.1033	2
		18.5516	2
		35.924	0
		67.1391	1
		53.8795	1
		9.95701	2
		40.2599	0
		31.4117	0
		17.8497	3
		15.4694	2
		22.9146	2
		11.1195	2
		13.6494	2
		16.7555	2
		37.0517	2
		19.3315	2
		7.77225	0
		29.2811	0
		14.1947	0
		20.5999	0
		12.4904	1
		4.03355	1
		27.9168	1
		7.06652	1
		21.4794	1
		11.3944	2
		13.4073	0
		10.1798	2
		9.72283	2
		13.3296	2
		8.85145	3
		52.762	0
		12.1686	0
		14.9878	0
		11.6922	1
		29.3924	0
		12.1304	0
		17.8402	1
		118.212	2
		22.6808	0
		24.3688	2
		28.9962	0
		46.451	2
		8.75355	0
		5.71031	2
		19.2741	1
		7.89409	0
		20.5028	0
		20.1756	0
		27.9885	1
		24.1725	0
		41.9486	0
		23.0306	1
		14.5173	0
		6.76427	2
		11.3601	2
		11.6851	1
		8.76805	2
		30.8371	0
		22.6677	0
		16.1927	0
		19.3945	3
		21.5954	0
		15.5517	2
		4.82454	1
		18.5325	0
		8.3638	2
		20.007	0
		11.5359	0
		21.4021	0
		19.241	1
		15.8503	1
		0.810644	1
		22.1677	0
		14.9994	0
		15.5664	0
		17.8831	2
		44.6281	2
		13.2135	0
		26.1256	0
		8.76557	1
		2.34817	2
		22.4456	0
		31.6734	2
		21.9613	2
		5.385	0
		8.60408	0
		9.37312	0
		25.1092	2
		8.92181	1
		14.4697	0
		2.41386	2
		10.7912	0
		8.31682	1
		46.669	2
		28.7798	1
		20.7958	2
		21.5117	0
		28.9696	1
		22.926	0
		7.40132	1
		42.4919	2
		10.7016	2
		24.4673	1
		7.79719	0
		26.7925	1
		19.8488	1
		17.332	0
		33.2091	2
		16.2372	0
		24.811	2
		45.8839	2
		22.9472	0
		35.3797	1
		14.0696	2
		20.2485	0
		5.33489	0
		21.2117	2
		27.8832	2
		17.464	0
		43.1491	0
		15.0347	0
		10.3139	2
		18.5399	0
		10.0319	0
		9.20266	2
		15.8948	2
		14.2048	0
		19.3621	2
		17.7247	0
		17.1768	2
		41.0165	0
		20.8651	2
		15.2105	0
		17.3517	0
		5.2778	2
		30.0223	0
		8.82619	2
		21.1609	0
		22.8452	0
		14.8536	1
		15.3937	2
		7.84934	0
		26.4734	0
		13.8823	0
		11.597	0
		19.782	1
		10.8672	0
		37.7106	0
		17.4609	1
		19.4754	2
		10.2797	1
		25.5083	0
		30.3182	1
		7.05417	1
		22.2483	2
		16.7642	1
		20.3382	2
		10.9637	1
		31.0652	0
		14.5182	0
		6.4625	1
		9.61388	1
		13.1469	3
		14.6934	0
		9.76082	0
		13.2182	0
		7.85057	2
		26.1045	1
		23.1348	1
		5.27748	2
		15.8812	0
		9.72119	0
		24.7514	2
		12.3018	0
		27.0005	0
		19.3361	0
		22.4308	0
		21.0304	2
		36.6886	0
		6.59841	2
		4.50515	2
		38.5546	0
		19.5212	0
		10.2942	1
		18.9316	0
		16.7218	2
		20.025	2
		23.9945	2
		6.5398	2
		38.9228	2
		68.1431	0
		19.8581	0
		2.7798	0
		9.35322	1
		25.7385	0
		34.7294	0
		7.22561	2
		24.234	2
		7.16577	0
		11.4782	2
		64.8573	2
		23.9077	0
		17.8173	0
		28.281	2
		20.7105	2
		9.47269	0
		33.0038	2
		4.30976	2
		24.5909	0
		31.5793	0
		17.884	2
		29.5689	2
		10.6369	2
		3.24368	2
		5.33805	2
		17.7804	0
		20.5368	2
		8.00394	1
		24.0767	0
		21.5919	2
		16.3147	0
		30.0889	2
		12.8101	0
		14.4459	0
		14.4398	0
		26.5397	0
		27.3389	0
		20.4345	2
		26.7299	0
		16.4779	1
		5.40716	0
		11.5657	0
		22.2518	0

## Sheet: Figure 1c
Figure 1c		CAV2	perineural_invasion_present
		29.4267	1
		8.98585	0
		3.7556	0
		19.0294	1
		21.168	0
		32.9447	1
		10.972	0
		24.8824	1
		31.2167	0
		13.6824	1
		25.2705	0
		25.0517	0
		35.4207	0
		32.6868	1
		18.2248	0
		30.4531	1
		14.5664	1
		44.2356	0
		6.69756	0
		17.0695	1
		13.6685	1
		44.8364	0
		16.5438	0
		8.28549	0
		26.147	1
		37.8546	1
		6.53171	0
		26.9813	1
		11.4	0
		16.0055	1
		12.2671	0
		25.0258	0
		31.7637	1
		16.7867	0
		12.88	0
		23.304	0
		24.5077	1
		8.95094	1
		24.5189	1
		37.8848	0
		30.9618	0
		37.3575	0
		16.0862	0
		7.30739	0
		20.3941	1
		7.49864	0
		6.23702	0
		18.8908	1
		12.7168	0
		21.2807	0
		14.7499	0
		15.5119	0
		16.5971	0
		49.2448	1
		15.3529	0
		14.0697	0
		20.1786	1
		47.6926	1
		35.1734	1
		45.5839	0
		12.407	0
		24.8274	1
		24.5506	0
		22.9019	1
		6.23366	1
		21.8133	0
		28.0937	1
		16.0678	1
		15.5359	0
		13.7646	0
		13.069	1
		11.7046	0
		39.5061	1
		13.5227	0
		12.1612	0
		27.5578	1
		33.3461	1
		29.3767	0
		7.21206	1
		19.6148	0
		18.1982	1
		26.052	0
		14.7329	1
		10.8954	1
		20.696	1
		23.2515	0
		32.7539	0
		21.8269	0
		25.9296	0
		24.6142	1
		6.60072	1
		5.1491	0
		12.4964	1
		7.71933	0
		67.5895	1
		15.7521	1
		19.1855	1
		9.3659	0
		16.6392	1
		23.4092	0
		14.911	0
		13.0977	0
		13.4651	0
		20.1637	0
		36.8166	1
		4.19374	0
		21.5317	1
		22.4626	1
		17.2823	0
		24.2449	1
		26.5445	1
		15.7889	0
		40.8082	0
		18.7973	1
		17.1688	1
		48.4405	1
		25.7711	0
		2.52974	0
		15.3467	0
		67.3399	0
		27.8529	1
		12.6208	0
		12.8752	0
		8.19278	0
		15.4952	0
		12.5664	0
		9.63465	1
		11.7878	1
		4.50088	0
		27.2575	1
		18.1173	1
		40.7553	0
		10.8631	0
		24.9113	0
		20.5893	1
		19.5526	1
		37.5446	1
		29.3534	1
		18.2568	0
		14.4971	0
		31.8765	0
		22.8506	1
		8.28257	0
		15.2373	1
		22.4288	0
		27.7097	1
		17.0412	0
		16.1313	0
		28.3069	1
		43.5058	0
		47.8832	1
		15.7631	0
		14.102	0
		14.2924	1
		13.5239	0
		26.5092	0
		19.2328	1
		21.4008	1
		8.82509	0
		6.87843	0
		9.70142	0
		11.9941	1
		60.4608	1
		18.4638	1
		16.6077	1
		30.5697	0
		8.74557	0
		26.1033	0
		18.5516	1
		35.924	1
		53.8795	1
		9.95701	1
		40.2599	0
		31.4117	0
		22.9146	0
		11.1195	0
		13.6494	1
		37.0517	1
		19.3315	0
		7.77225	1
		29.2811	1
		14.1947	1
		12.4904	0
		4.03355	0
		27.9168	1
		7.06652	1
		21.4794	1
		11.3944	1
		13.4073	0
		10.1798	1
		9.72283	0
		8.85145	1
		52.762	1
		12.1686	0
		11.6922	1
		29.3924	0
		12.1304	0
		118.212	1
		24.3688	1
		28.9962	1
		8.75355	1
		19.6239	1
		19.2741	1
		7.89409	0
		20.5028	1
		20.1756	1
		24.1725	1
		41.9486	1
		23.0306	0
		14.5173	0
		6.76427	0
		8.76805	0
		30.8371	0
		22.6677	0
		16.1927	0
		19.3945	0
		9.9622	0
		21.5954	1
		15.5517	1
		4.82454	1
		8.3638	1
		20.007	0
		19.241	0
		15.8503	1
		0.810644	0
		14.9994	0
		15.5664	0
		17.8831	1
		44.6281	1
		13.2135	0
		8.76557	0
		22.4456	1
		31.6734	1
		21.9613	1
		5.385	1
		14.1042	0
		8.60408	1
		20.4474	0
		25.1092	1
		8.92181	1
		14.4697	0
		8.31682	0
		46.669	0
		20.7958	1
		28.9696	1
		22.926	1
		42.4919	0
		24.4673	1
		7.79719	0
		26.7925	0
		17.332	0
		33.2091	1
		22.9472	1
		35.3797	1
		14.0696	1
		20.2485	1
		27.2036	1
		27.8832	1
		17.464	0
		43.1491	0
		15.0347	0
		10.3139	1
		18.5399	0
		9.20266	0
		15.8948	1
		14.2048	0
		19.3621	1
		17.1768	1
		41.0165	1
		11.6695	0
		20.8651	1
		17.3517	0
		30.0223	1
		8.82619	0
		25.2702	0
		22.8452	1
		14.8536	0
		15.3937	1
		13.8823	1
		11.597	0
		19.782	0
		10.8672	0
		37.7106	0
		17.4609	1
		19.4754	1
		25.5083	1
		30.3182	0
		7.05417	0
		22.2483	0
		10.9637	0
		31.0652	0
		6.4625	0
		9.61388	1
		13.1469	0
		14.6934	0
		9.76082	0
		7.85057	0
		26.1045	1
		5.27748	0
		9.72119	1
		24.7514	1
		12.3018	0
		19.3361	1
		22.4308	0
		21.0304	1
		36.6886	0
		11.7013	0
		38.5546	1
		19.5212	0
		10.2942	0
		18.9316	0
		16.7218	1
		20.025	1
		23.9945	1
		38.9228	0
		68.1431	1
		2.7798	0
		9.35322	0
		25.7385	0
		34.7294	1
		7.22561	0
		24.234	1
		7.16577	0
		64.8573	0
		23.9077	1
		5.95247	1
		28.281	1
		20.7105	1
		9.47269	1
		33.0038	1
		7.80239	0
		4.30976	0
		24.5909	1
		31.5793	0
		17.884	1
		29.5689	1
		10.6369	0
		29.9495	1
		5.33805	0
		17.7804	0
		24.0767	1
		16.3147	1
		14.4459	0
		14.4398	0
		27.3389	0
		20.4345	1
		26.7299	0
		16.4779	0
		5.40716	0
		11.5657	0
		22.2518	0

## Sheet: Figure 1d
Figure 1d		CAV2	lymphovascular_invasion_present
		29.4267	0
		3.7556	1
		19.0294	1
		21.168	0
		32.9447	1
		10.972	0
		24.8824	1
		31.2167	0
		13.6824	1
		26.965	0
		25.2705	1
		19.8662	0
		25.0517	0
		35.4207	0
		32.6868	1
		18.2248	0
		30.4531	0
		14.5664	1
		17.0695	1
		13.6685	0
		44.8364	0
		16.5438	0
		8.28549	0
		26.147	0
		37.8546	0
		6.53171	1
		26.9813	0
		11.4	0
		16.0055	0
		12.2671	0
		9.79062	0
		25.0258	0
		31.7637	0
		16.7867	0
		12.88	0
		23.304	1
		24.5077	0
		8.95094	1
		24.5189	0
		37.8848	1
		11.2192	1
		30.9618	0
		16.0862	1
		7.30739	1
		20.3941	1
		7.49864	0
		6.23702	1
		12.7168	1
		21.2807	0
		14.7499	0
		15.5119	0
		16.5971	0
		15.3529	1
		14.0697	0
		20.1786	1
		31.8817	1
		47.6926	0
		45.5839	0
		12.407	0
		24.8274	0
		24.5506	1
		22.9019	0
		17.226	1
		6.23366	1
		21.8133	1
		16.0678	0
		15.5359	1
		4.08411	1
		13.7646	0
		13.069	1
		11.7046	1
		39.5061	0
		13.5227	0
		12.1612	0
		27.5578	1
		33.3461	0
		17.113	0
		29.3767	0
		7.21206	0
		19.6148	0
		20.8943	1
		26.052	0
		14.7329	1
		10.8954	1
		23.2515	1
		32.7539	0
		21.8269	0
		25.9296	0
		24.6142	0
		6.60072	1
		10.4233	0
		5.1491	0
		12.4964	0
		7.71933	1
		67.5895	1
		24.8801	0
		19.1855	0
		9.4242	0
		9.3659	0
		16.6392	0
		14.911	0
		13.0977	0
		13.4651	0
		20.1637	0
		36.8166	0
		4.19374	1
		21.5317	0
		22.4626	0
		17.2823	0
		24.2449	0
		15.7889	1
		40.8082	0
		18.7973	0
		17.1688	1
		48.4405	1
		25.7711	0
		2.52974	1
		15.3467	1
		67.3399	0
		27.8529	0
		12.6208	1
		12.8752	0
		8.19278	1
		15.4952	0
		12.5664	0
		9.63465	0
		11.7878	1
		4.50088	1
		18.1173	1
		40.7553	0
		10.8631	0
		24.9113	0
		20.5893	1
		19.5526	1
		37.5446	1
		18.2568	0
		14.4971	0
		31.8765	0
		22.8506	1
		15.2373	1
		22.4288	0
		17.0412	0
		16.1313	0
		28.3069	0
		43.5058	0
		47.8832	1
		15.7631	0
		14.102	0
		14.2924	0
		13.5239	0
		26.5092	0
		19.2328	1
		21.4008	0
		8.82509	0
		6.87843	0
		9.70142	0
		11.9941	0
		60.4608	1
		18.4638	0
		16.6077	1
		30.5697	0
		8.74557	0
		26.1033	0
		18.5516	0
		53.8795	0
		9.95701	1
		40.2599	0
		31.4117	0
		22.9146	0
		11.1195	1
		13.6494	1
		37.0517	1
		19.3315	0
		7.77225	0
		29.2811	1
		14.1947	0
		12.4904	0
		4.03355	1
		27.9168	1
		7.06652	1
		21.4794	0
		11.3944	0
		13.4073	0
		10.1798	1
		9.72283	0
		8.85145	0
		52.762	0
		12.1686	0
		11.6922	0
		29.3924	0
		12.1304	0
		17.8402	0
		118.212	0
		24.3688	1
		28.9962	0
		8.75355	0
		19.6239	1
		19.2741	1
		7.89409	0
		20.5028	0
		20.1756	1
		41.9486	0
		23.0306	0
		14.5173	0
		6.76427	1
		8.76805	0
		30.8371	0
		22.6677	0
		16.1927	0
		19.3945	0
		9.9622	0
		21.5954	1
		15.5517	0
		4.82454	1
		8.3638	0
		20.007	0
		19.241	0
		15.8503	0
		0.810644	1
		14.9994	1
		15.5664	0
		17.8831	1
		44.6281	1
		13.2135	0
		8.76557	1
		22.4456	0
		21.9613	1
		5.385	1
		14.1042	0
		8.60408	0
		20.4474	0
		25.1092	1
		8.92181	0
		14.4697	0
		8.31682	0
		28.7798	0
		20.7958	0
		28.9696	1
		22.926	0
		42.4919	0
		24.4673	0
		7.79719	0
		26.7925	1
		17.332	0
		33.2091	1
		24.811	1
		22.9472	1
		35.3797	1
		14.0696	0
		20.2485	0
		27.2036	1
		21.2117	0
		27.8832	0
		17.464	1
		43.1491	0
		15.0347	0
		10.3139	0
		18.5399	0
		9.20266	0
		14.2048	0
		17.1768	1
		41.0165	0
		11.6695	0
		20.8651	0
		17.3517	0
		8.82619	1
		25.2702	1
		14.8536	1
		15.3937	0
		26.4734	0
		13.8823	1
		11.597	1
		19.782	0
		10.8672	0
		37.7106	0
		17.4609	0
		19.4754	0
		10.2797	1
		25.5083	1
		30.3182	1
		22.2483	0
		10.9637	0
		31.0652	0
		6.4625	0
		9.61388	1
		13.1469	1
		14.6934	0
		9.76082	0
		26.1045	1
		5.27748	1
		9.72119	1
		24.7514	0
		12.3018	0
		19.3361	0
		22.4308	0
		21.0304	1
		36.6886	0
		11.7013	0
		19.5212	0
		10.2942	0
		18.9316	0
		16.7218	1
		23.9945	1
		38.9228	0
		68.1431	0
		2.7798	0
		9.35322	0
		25.7385	1
		34.7294	0
		7.22561	0
		24.234	1
		7.16577	0
		11.4782	0
		64.8573	1
		23.9077	0
		5.95247	1
		28.281	0
		20.7105	1
		33.0038	0
		7.80239	0
		4.30976	0
		24.5909	1
		31.5793	0
		17.884	0
		29.5689	1
		10.6369	1
		29.9495	0
		5.33805	1
		17.7804	0
		24.0767	1
		16.3147	1
		14.4459	0
		14.4398	0
		27.3389	1
		20.4345	0
		16.4779	0
		5.40716	0
		11.5657	1
		22.2518	0

## Sheet: Figure 1h
Figure 1h		Keys	status	time	CAV2group
		TCGA-CN-4725	0	1157	1
		TCGA-BA-6870	1	451	1
		TCGA-CQ-A4CA	0		0
		TCGA-CQ-A4CE	0	897	0
		TCGA-CV-5436	1	584	1
		TCGA-CV-A463	1	23	1
		TCGA-CR-7367	0	1440	0
		TCGA-BA-A6DL	0	623	0
		TCGA-BA-4077	1	1134	1
		TCGA-P3-A6SX	1	1430	0
		TCGA-MT-A7BN	0	469	0
		TCGA-CV-7255	1	64	1
		TCGA-CR-6484	0	354	1
		TCGA-CV-6942	0	4282	1
		TCGA-CV-7254	1	1459	0
		TCGA-TN-A7HI	0	412	0
		TCGA-D6-A74Q	0	710	1
		TCGA-C9-A480	0	386	1
		TCGA-MT-A51X	0	242	1
		TCGA-CN-5361	0	2120	1
		TCGA-F7-A620	0	543	1
		TCGA-BA-A6DG	1	69	0
		TCGA-F7-8489	0	658	0
		TCGA-CV-5444	0	2437	0
		TCGA-CV-A6JZ	0	714	1
		TCGA-CN-A497	0	1065	0
		TCGA-CR-7380	1	606	1
		TCGA-CV-7423	1	3059	1
		TCGA-CV-6441	1	292	1
		TCGA-CR-7393	0	993	0
		TCGA-BA-A6DJ	0	407	1
		TCGA-CQ-A4CD	0	1022	1
		TCGA-CV-6935	1	295	1
		TCGA-CV-5978	1	215	1
		TCGA-CV-6433	0	641	0
		TCGA-CN-4727	0	1560	1
		TCGA-CQ-7071	0	1311	1
		TCGA-CN-6992	0	1066	0
		TCGA-CN-4728	0	1724	0
		TCGA-F7-A61S	0	576	1
		TCGA-CQ-7065	0	1628	1
		TCGA-CV-5430	0	4241	0
		TCGA-CV-7263	1	560	0
		TCGA-BA-4075	1	283	1
		TCGA-BA-A4IF	0	895	1
		TCGA-CR-7399	0	181	0
		TCGA-DQ-5624	0	1778	1
		TCGA-IQ-A6SG	0	579	0
		TCGA-CQ-5329	0	2143	1
		TCGA-MZ-A7D7	0	547	1
		TCGA-CQ-A4CI	0	950	1
		TCGA-CR-7371	1	94	0
		TCGA-UF-A7JT	1	993	1
		TCGA-CV-6436	0	1899	0
		TCGA-BA-A6DB	0	216	1
		TCGA-UF-A719	0	1663	0
		TCGA-CV-A468	1	464	0
		TCGA-CR-5250	0	799	0
		TCGA-CV-6952	1	185	1
		TCGA-CV-7413	1	294	1
		TCGA-D6-6826	0	348	1
		TCGA-BB-A6UO	1	268	1
		TCGA-D6-A4ZB	0	376	0
		TCGA-BA-6873	0	122	1
		TCGA-D6-6517	0	292	1
		TCGA-CN-A499	0	717	1
		TCGA-CQ-6227	1	129	1
		TCGA-P3-A6T0	0	578	1
		TCGA-CQ-A4CH	0	379	1
		TCGA-CR-7390	0	1508	1
		TCGA-UF-A7JJ	0	549	0
		TCGA-CV-6003	0	1665	1
		TCGA-CQ-5325	1	654	1
		TCGA-QK-A6IJ	0	387	0
		TCGA-CR-6478	1	183	1
		TCGA-CV-7100	1	274	1
		TCGA-CQ-5324	0	1593	0
		TCGA-CN-A498	0	773	1
		TCGA-CR-7379	0	1036	0
		TCGA-CV-6959	1	256	1
		TCGA-CR-7377	1	279	1
		TCGA-CX-7082	1	11	0
		TCGA-WA-A7H4	0	443	1
		TCGA-CV-6962	1	126	0
		TCGA-CN-6019	0	1038	0
		TCGA-CN-4741	0	2239	0
		TCGA-CN-A63T	0	225	1
		TCGA-CR-6473	0	1125	1
		TCGA-QK-A6IF	0	704	0
		TCGA-D6-6825	0	491	0
		TCGA-CQ-5327	0	1660	0
		TCGA-CR-7370	0	105	1
		TCGA-CV-6948	1	1289	0
		TCGA-D6-A6EO	0	759	0
		TCGA-CR-7391	0	913	0
		TCGA-DQ-7592	0	1143	1
		TCGA-CQ-A4C6	0	1353	1
		TCGA-QK-A6IH	0	653	1
		TCGA-CQ-6218	0	1253	0
		TCGA-HD-8314	0	670	0
		TCGA-H7-A6C4	0	414	1
		TCGA-CR-7374	0	30	0
		TCGA-MZ-A5BI	1	217	0
		TCGA-BA-A6DE	0	440	1
		TCGA-CN-6997	0	988	1
		TCGA-BA-5559	0	2083	0
		TCGA-CV-7097	1	385	1
		TCGA-CV-7177	1	663	1
		TCGA-BB-A5HZ	0	827	0
		TCGA-CR-7386	0	1430	1
		TCGA-QK-A6VC	0	600	1
		TCGA-CR-6467	0	1777	0
		TCGA-CR-6491	0	693	1
		TCGA-HD-7754	0	783	0
		TCGA-CV-7178	1	2166	1
		TCGA-CV-7434	1	218	1
		TCGA-CV-A6JT	0	852	0
		TCGA-CQ-7063	0	2133	1
		TCGA-CN-4734	0	1690	0
		TCGA-CR-7392	0	1425	1
		TCGA-CV-7095	1	572	1
		TCGA-D6-A6EK	0	875	0
		TCGA-CV-7183	0	3981	0
		TCGA-CQ-7069	0	1274	1
		TCGA-CR-6472	0	1050	0
		TCGA-CN-5374	0	1732	0
		TCGA-CQ-5326	1	89	1
		TCGA-CN-5366	1	360	1
		TCGA-UF-A7J9	0	1358	0
		TCGA-QK-A6IG	0	222	1
		TCGA-BB-A5HU	0	782	1
		TCGA-CV-5435	1	2319	1
		TCGA-QK-A8Z7	0	392	1
		TCGA-P3-A5Q5	0	910	0
		TCGA-D6-A6EP	0	424	0
		TCGA-CV-7415	1	695	0
		TCGA-CV-7242	0	1095	0
		TCGA-CV-6939	1	666	1
		TCGA-CV-7432	1	2570	1
		TCGA-DQ-7591	0	622	0
		TCGA-F7-A50G	0	616	0
		TCGA-DQ-5629	0	941	1
		TCGA-IQ-A61J	0	1021	1
		TCGA-CV-5979	0	1315	1
		TCGA-CV-A45Q	1	5152	0
		TCGA-CR-7368	0	1245	0
		TCGA-CN-6998	0	357	1
		TCGA-UF-A7JO	1	631	0
		TCGA-CN-A6UY	0	713	0
		TCGA-CN-6012	0	1460	0
		TCGA-KU-A66S	0	406	0
		TCGA-BB-8601	0	624	1
		TCGA-TN-A7HJ	0	403	1
		TCGA-CR-7369	1	1090	1
		TCGA-CX-7086	0	573	0
		TCGA-D6-A4Z9	0	539	1
		TCGA-CV-5443	0	2784	0
		TCGA-CQ-6221	0	1000	0
		TCGA-HD-A4C1	0	11	0
		TCGA-CQ-5332	1	317	0
		TCGA-CV-A6JM	1	194	0
		TCGA-CV-7438	1	194	1
		TCGA-CV-A45V	1	32	0
		TCGA-CR-7365	0	1191	1
		TCGA-CN-5358	0	261	0
		TCGA-UF-A71B	0	1506	1
		TCGA-P3-A5QE	0	1559	0
		TCGA-CV-7101	1	160	1
		TCGA-CN-6017	0	853	0
		TCGA-CN-A63U	0	964	0
		TCGA-BA-5556	0	725	0
		TCGA-CR-5248	0	1663	0
		TCGA-QK-A8Z9	0	449	0
		TCGA-CQ-6222	0	2016	0
		TCGA-KU-A66T	0	552	1
		TCGA-C9-A47Z	0	191	0
		TCGA-BB-4223	0	3221	0
		TCGA-HD-A6I0	0	210	0
		TCGA-CN-4740	0	839	0
		TCGA-CV-6951	1	915	1
		TCGA-BB-4228	0	559	0
		TCGA-CN-5364	1	493	0
		TCGA-CV-7414	1	14	1
		TCGA-CN-5367	1	352	1
		TCGA-P3-A6T3	1	577	1
		TCGA-CV-7102	1	56	1
		TCGA-QK-A8ZA	0	371	0
		TCGA-CN-A6V3	0	742	1
		TCGA-QK-A6V9	0	833	0
		TCGA-D6-6515	1	403	1
		TCGA-CV-6960	1	862	0
		TCGA-HD-8635	0	695	1
		TCGA-DQ-7588	1	427	1
		TCGA-BA-4078	1	276	0
		TCGA-CN-6016	0	1443	0
		TCGA-BA-6871	0	108	0
		TCGA-D6-A6EN	0	687	1
		TCGA-BA-5153	1	1762	0
		TCGA-CV-5441	0	2886	1
		TCGA-CV-7245	0	797	1
		TCGA-IQ-A61I	1	2	0
		TCGA-CV-5971	0	701	0
		TCGA-CN-4726	1	142	0
		TCGA-CV-A464	0	1722	1
		TCGA-CV-7407	1	1081	1
		TCGA-F7-A623	0	616	0
		TCGA-UF-A7JV	1	90	1
		TCGA-CN-6995	1	112	1
		TCGA-BB-A6UM	0	393	0
		TCGA-CV-6945	1	366	1
		TCGA-F7-A622	0	359	0
		TCGA-CV-7236	1	144	1
		TCGA-UF-A71E	0	1504	0
		TCGA-D6-8569	0	770	1
		TCGA-CN-5360	0	2169	0
		TCGA-CN-6994	0	1183	0
		TCGA-CR-6488	0	379	1
		TCGA-P3-A6T4	1	62	0
		TCGA-UF-A7JA	0	2265	0
		TCGA-CN-6011	0	933	0
		TCGA-CV-5442	0	2327	0
		TCGA-CN-4733	0	1586	1
		TCGA-CN-5356	0	1409	0
		TCGA-P3-A6T6	1	395	0
		TCGA-IQ-A61E	0	1147	1
		TCGA-CV-6943	1	602	0
		TCGA-CX-A4AQ	0	1555	0
		TCGA-CV-7104	1	393	1
		TCGA-CV-A45T	1	4856	1
		TCGA-CV-6955	1	334	0
		TCGA-BA-4076	1	415	0
		TCGA-P3-A6T8	0	400	1
		TCGA-CV-A45Z	1	1466	1
		TCGA-CV-6956	1	217	1
		TCGA-CV-6953	1	1641	0
		TCGA-CQ-A4CB	0	893	1
		TCGA-UF-A71D	0	1461	0
		TCGA-CV-6941	1	342	1
		TCGA-P3-A6T2	0	2298	1
		TCGA-QK-A652	0	645	1
		TCGA-CR-7401	0	1077	1
		TCGA-T3-A92N	0	95	1
		TCGA-CV-A6JN	0	906	1
		TCGA-CV-6961	1	76	0
		TCGA-CV-7421	1	2	1
		TCGA-CN-5373	0	1584	0
		TCGA-CQ-5330	0	1897	1
		TCGA-CN-6996	0	530	1
		TCGA-CV-7252	1	151	1
		TCGA-CQ-6223	0	1428	0
		TCGA-CQ-7072	0	2359	1
		TCGA-CV-7411	1	2717	0
		TCGA-CV-A45X	1	198	0
		TCGA-CV-7248	1	521	1
		TCGA-CV-7430	1	495	0
		TCGA-BB-4227	0	134	1
		TCGA-BA-6869	0	644	0
		TCGA-CR-5249	0	1152	0
		TCGA-P3-A6SW	0	1120	0
		TCGA-CQ-6229	0	1179	1
		TCGA-T2-A6WZ	1	484	0
		TCGA-IQ-7630	0	485	1
		TCGA-IQ-A61G	0	360	1
		TCGA-RS-A6TO	0	387	1
		TCGA-CV-6940	1	804	1
		TCGA-MT-A67F	0	384	0
		TCGA-CQ-6225	1	403	1
		TCGA-QK-AA3J	0	466	1
		TCGA-CV-A6K0	0	606	1
		TCGA-CN-6018	0	580	1
		TCGA-QK-A8ZB	0	542	0
		TCGA-CV-7253	1	361	1
		TCGA-CN-A641	0	367	0
		TCGA-CR-6471	1	1202	0
		TCGA-P3-A6T7	1	487	0
		TCGA-CV-6954	1	2002	1
		TCGA-CN-A63V	0	679	0
		TCGA-CN-4723	0	1699	1
		TCGA-HD-7229	0	1027	1
		TCGA-CN-6020	0	205	1
		TCGA-CN-4742	1	397	1
		TCGA-CV-5432	0	3930	0
		TCGA-HD-7831	0	667	0
		TCGA-F7-7848	0	1131	0
		TCGA-CV-6934	1	65	1
		TCGA-CV-7090	0	5252	1
		TCGA-CV-A45O	0	851	0
		TCGA-BA-A4IG	0	855	1
		TCGA-CR-7383	1	521	1
		TCGA-CN-6021	1	276	0
		TCGA-UF-A7JK	1	424	0
		TCGA-CV-7089	1	1972	1
		TCGA-CN-4722	0	1483	0
		TCGA-CR-6487	0	234	0
		TCGA-CR-7364	0	1435	1
		TCGA-CV-5977	0	1840	1
		TCGA-CN-6010	0	1523	0
		TCGA-CV-5431	1	522	1
		TCGA-CV-7429	1	107	1
		TCGA-CR-7395	0	930	1
		TCGA-UF-A7JS	0	680	0
		TCGA-CV-A45U	1	1079	0
		TCGA-CV-7238	0	2727	1
		TCGA-CN-4739	0	1394	0
		TCGA-CV-6936	1	166	1
		TCGA-IQ-A6SH	0	471	1
		TCGA-T3-A92M	0	417	0
		TCGA-CN-4736	1	395	1
		TCGA-HD-A633	0	421	1
		TCGA-CV-7406	1	1748	0
		TCGA-HD-8634	0	385	0
		TCGA-CV-6938	1	144	1
		TCGA-CV-7410	1	6417	1
		TCGA-CV-7424	1	453	1
		TCGA-CN-A63W	0	377	1
		TCGA-CN-4738	1	436	1
		TCGA-CV-7428	1	1671	1
		TCGA-IQ-7632	0	441	0
		TCGA-CN-A49A	0	526	1
		TCGA-CV-7261	0	1512	1
		TCGA-CR-6482	0	345	0
		TCGA-CV-7437	1	506	0
		TCGA-CV-A461	1	2064	0
		TCGA-CN-4730	0	817	1
		TCGA-CR-6477	0	514	0
		TCGA-CX-7219	0	1045	0
		TCGA-CR-6470	0	1521	0
		TCGA-CN-4735	0	1737	0
		TCGA-QK-A8Z8	1	171	0
		TCGA-CR-5247	0	358	1
		TCGA-CR-7385	0	997	0
		TCGA-BA-A6DD	1	173	1
		TCGA-BA-5152	0	1288	1
		TCGA-BA-A6DA	0	351	1
		TCGA-CN-5355	0	1278	1
		TCGA-CV-5973	0	2641	0
		TCGA-HD-A634	0	130	0
		TCGA-CV-A6JO	1	197	1
		TCGA-CR-7376	0	972	0
		TCGA-T2-A6X2	0	987	1
		TCGA-H7-A76A	0	637	0
		TCGA-CN-6024	0	337	0
		TCGA-P3-A5QA	0	2182	1
		TCGA-CV-A45Y	1	2703	0
		TCGA-BA-A4IH	0	622	0
		TCGA-D6-A6ES	0	389	0
		TCGA-CN-A6V7	0	594	0
		TCGA-CN-A642	1	82	1
		TCGA-CV-7568	1	927	1
		TCGA-CV-7433	1	601	0
		TCGA-BA-5151	0	722	0
		TCGA-CV-7091	0	3381	0
		TCGA-UF-A71A	1	86	0
		TCGA-CV-5970	1	406	1
		TCGA-4P-AA8J	0	102	1
		TCGA-QK-A6II	0	284	0
		TCGA-HD-7753	0	866	1
		TCGA-CQ-A4C7	1	353	1
		TCGA-BB-4225	0	146	0
		TCGA-CN-4729	0	392	0
		TCGA-CV-7418	1	789	0
		TCGA-IQ-7631	0	1172	1
		TCGA-P3-A5QF	1	330	0
		TCGA-BB-A5HY	0	321	1
		TCGA-F7-A61V	0	759	0
		TCGA-D6-6824	0	77	1
		TCGA-CR-6492	0	479	1
		TCGA-CV-7235	0	2347	1
		TCGA-CR-7397	0	754	0
		TCGA-UF-A7JF	0	1686	0
		TCGA-IQ-A61O	0	421	1
		TCGA-MT-A67D	0	56	0
		TCGA-QK-AA3K	0	253	0
		TCGA-BA-A4II	0	918	0
		TCGA-CQ-5334	1	129	0
		TCGA-F7-A50J	0	947	0
		TCGA-CX-7085	0	321	0
		TCGA-QK-A6VB	0	641	0
		TCGA-CV-A6JY	0	646	0
		TCGA-BA-5555	0	520	0
		TCGA-CN-6013	0	727	0
		TCGA-CQ-6224	0	1721	1
		TCGA-P3-A6T5	1	882	1
		TCGA-BA-A6D8	0	850	0
		TCGA-BB-8596	0	2161	1
		TCGA-IQ-A61H	0	1138	1
		TCGA-UP-A6WW	0	518	0
		TCGA-BA-A6DI	1	336	1
		TCGA-WA-A7GZ	0	625	0
		TCGA-CV-5434	1	3314	1
		TCGA-CV-A465	1	215	1
		TCGA-F7-A61W	0	14	1
		TCGA-CV-A45P	0	639	0
		TCGA-CR-6493	1	282	1
		TCGA-CV-5966	1	545	1
		TCGA-CN-6023	0	1584	0
		TCGA-CQ-6219	1	479	0
		TCGA-CV-A460	1	1838	0
		TCGA-MT-A51W	0	437	0
		TCGA-CV-5976	0	1478	1
		TCGA-BA-6872	1	384	1
		TCGA-CV-5439	1	546	1
		TCGA-D6-6827	0	568	0
		TCGA-CV-7099	1	243	1
		TCGA-CQ-5323	0	1466	0
		TCGA-CV-7440	1	675	1
		TCGA-UF-A7JH	0	896	0
		TCGA-DQ-5631	1	548	1
		TCGA-UF-A7JC	0	546	1
		TCGA-CR-7389	0	392	1
		TCGA-CN-A49B	0	904	1
		TCGA-CR-7388	1	823	0
		TCGA-TN-A7HL	0	619	0
		TCGA-CR-7394	0	1346	0
		TCGA-MT-A67A	0	914	0
		TCGA-KU-A6H7	0	586	0
		TCGA-CV-7180	1	327	1
		TCGA-CV-A6K2	1	317	1
		TCGA-BB-4217	0	187	0
		TCGA-T2-A6WX	1	209	1
		TCGA-CN-6988	0	318	0
		TCGA-RS-A6TP	0	516	0
		TCGA-CR-6481	0	311	0
		TCGA-CN-5369	1	380	0
		TCGA-CV-6933	1	2741	0
		TCGA-D6-A6EM	0	232	0
		TCGA-BA-5558	0	1995	0
		TCGA-H7-7774	0	407	0
		TCGA-HD-A6HZ	0	111	0
		TCGA-CV-7427	1	4760	1
		TCGA-CN-A49C	0	645	0
		TCGA-CV-A45R	0	5480	1
		TCGA-H7-8501	0	461	1
		TCGA-CR-7398	0	156	0
		TCGA-D6-6823	0	701	1
		TCGA-CR-7372	0	759	0
		TCGA-KU-A6H8	0	327	0
		TCGA-CV-A6JD	1	182	1
		TCGA-D6-A6EQ	0	368	0
		TCGA-CQ-A4C9	0	707	0
		TCGA-F7-8298	0	995	1
		TCGA-D6-6516	0	773	1
		TCGA-CQ-A4CG	0	430	1
		TCGA-CV-6937	1	624	0
		TCGA-CN-4737	0	625	0
		TCGA-CN-5359	1	377	0
		TCGA-CN-5365	1	351	1
		TCGA-BA-4074	1	462	1
		TCGA-BA-7269	0	1273	1
		TCGA-CV-7425	1	1718	0
		TCGA-CQ-5331	0	1399	0
		TCGA-CR-7402	0	911	0
		TCGA-D6-8568	0	759	1
		TCGA-P3-A5Q6	1	480	1
		TCGA-CV-A6JU	0	110	0
		TCGA-CQ-7068	0	1309	1
		TCGA-CV-A6K1	0	685	0
		TCGA-QK-A64Z	0	641	1
		TCGA-CR-6480	0	362	0
		TCGA-CN-6022	0	281	0
		TCGA-CQ-6228	1	456	0
		TCGA-CR-6474	1	564	1
		TCGA-CR-7373	0	889	1
		TCGA-CV-7103	1	1591	0
		TCGA-BA-5557	0	623	0
		TCGA-CV-A6JE	0	1075	0
		TCGA-HD-7832	0	836	1
		TCGA-DQ-5630	0	1030	1
		TCGA-MZ-A6I9	0	489	0
		TCGA-CV-7250	1	2900	1
		TCGA-CN-6989	0	980	1
		TCGA-HD-8224	0	446	1
		TCGA-CV-A45W	1	1398	0
		TCGA-CN-5370	1	259	1
		TCGA-CV-6950	1	459	1
		TCGA-CV-7422	1	1037	0
		TCGA-CN-4731	0	998	1
		TCGA-HL-7533	0	1057	0
		TCGA-UF-A718	0	1971	0
		TCGA-BB-4224	0	278	0
		TCGA-DQ-5625	0	1133	1
		TCGA-CV-7416	1	763	1
		TCGA-CN-5363	1	253	1
		TCGA-F7-A624	0	378	0
		TCGA-CV-5440	0	3270	0
		TCGA-CV-7446	1	1093	1
		TCGA-CV-7247	1	577	1
		TCGA-CR-5243	0	2562	1
		TCGA-BA-6868	0	472	1
		TCGA-H7-8502	0	458	1
		TCGA-CQ-5333	1	341	1
		TCGA-F7-A50I	0	92	1
		TCGA-CN-A6V6	0	635	0
		TCGA-CR-7382	0	796	0
		TCGA-T2-A6X0	0	216	0
		TCGA-BA-A8YP	0	499	0
		TCGA-CV-7435	0	4680	0
		TCGA-CR-7404	0	1472	0
		TCGA-CQ-6220	1	985	0
		TCGA-UF-A7JD	0	739	0

## Sheet: Figure 1i
Figure 1i		status	time	neural CAV2
		0	1680	0
		1	720	1
		0	2010	1
		0	2640	0
		0	1980	0
		1	600	1
		0	1980	0
		1	720	1
		0	1500	1
		1	1560	0
		1	2520	0
		1	930	1
		0	1980	0
		0	3030	0
		0	1680	1
		1	570	1
		0	3270	0
		0	2610	0
		1	360	1
		1	1680	0
		1	150	1
		1	2550	0
		1	1080	1
		0	1800	0
		0	2430	0
		0	2340	0
		0	1350	1
		0	1350	1
		0	1950	0
		0	2040	1
		0	1290	1
		1	360	1
		0	2040	0
		0	2580	0
		1	510	1
		1	90	0
		0	1680	1
		0	2370	0
		1	2100	0
		0	1320	1
		0	1380	0
		0	2940	0
		1	180	1
		0	1620	1
		0	2220	0
		1	210	1
		1	840	0
		0	1500	0
		1	1710	0
		0	1500	1
		1	720	1
		0	1680	1
		1	2970	0
		1	1050	1
		0	750	1
		1	1920	1
		1	1710	0
		0	1950	1
		0	2100	0
		0	2340	0
		0	2640	0
		0	2610	0
		0	1380	1
		0	1980	1
		0	1710	1
		0	1410	0
		0	1710	1
		0	2610	0
		0	2070	0
		0	2100	0
		1	1290	1
		1	660	1
		1	600	0
		1	96	1
		0	340	0
		0	789	0
		1	433	1
		1	891	0
		0	655	1
		1	460	1
		1	290	1
		0	1300	0
		0	153	1
		0	720	1
		1	1462	0
		0	2650	0
		0	860	0
		1	12	1
		0	750	1
		1	170	1
		1	960	0
		0	562	1
		1	116	1
		1	140	1
		0	351	0
		1	374	0
		0	320	0
		1	167	1
		0	1342	0
		0	780	1
		0	2169	0
