# Supplementary material for: CAV2-expressing nerves induce metabolic switch toward mitochondrial oxidative phosphorylation to promote cancer stemness
Source: Nat Commun. 2025 Dec 2;17:203. doi: 10.1038/s41467-025-66914-2 (PMC12780207; doi:10.1038/s41467-025-66914-2)
Supplement: Supplementary file 6 — Source Data [file 41467_2025_66914_MOESM6_ESM.zip › Source Data/ncomms-example-source-data-figure2.xlsx]

## Sheet: Figure 2e
	Figure 2e
	Control	Co-culture
	8	20
	13	16
	7	10
	11	18
	15	16

## Sheet: Figure 2f
	Figure 2f
	Control	Co-culture
	3	11
	7	6
	4	7
	0	4
	6	2

## Sheet: Figure 2g
	Figure 2g
	moc2	sham
	72	41
	79	38
	63	61
	57	36
	64	54

## Sheet: Figure 2h
	Figure 2h
	moc2	sham
	21	10
	8	37
	24	16
	17	6
	12	11

## Sheet: Figure 2i
	Figure 2i
	moc1	sham
	43	23
	35	35
	30	26
	28	25
	36	16

## Sheet: Figure 2l
	Figure 2l
sensory nerves		Normal mucosa	Dysplasia	Invasive cancer
		7	14	24
		6	11	25
		2	16	28
		1	8	14
		4	20	19
		10	13	30
		3	7	16
		7	5	11
Cav2+ nerves		Normal mucosa	Dysplasia	Invasive cancer
		4	4	15
		3	3	17
		0	6	20
		0	2	12
		1	8	17
		4	6	23
		0	5	14
		2	1	9

## Sheet: Figure 2m
		Figure 2m
		Normal mucosa	Dysplasia	Invasive cancer
		0.57	0.29	0.625
		0.5	0.27	0.68
		0	0.375	0.71
		0	0.25	0.86
		0.25	0.4	0.85
		0.4	0.46	0.77
		0	0.71	0.875
		0.29	0.2	0.81
