# Supplementary material for: CAV2-expressing nerves induce metabolic switch toward mitochondrial oxidative phosphorylation to promote cancer stemness
Source: Nat Commun. 2025 Dec 2;17:203. doi: 10.1038/s41467-025-66914-2 (PMC12780207; doi:10.1038/s41467-025-66914-2)
Supplement: Supplementary file 6 — Source Data [file 41467_2025_66914_MOESM6_ESM.zip › Source Data/ncomms-example-source-data-figure3.xlsx]

## Sheet: Figure 3a
	Figure 3a
SCC15		line 1	line 2	line 3	line 4	line 5	line 6	line 7
		31	842	151	156	596	132	136
		22	766	175	169	570	148	121
		39	791	183	182	629	117	111
MOC2		line 1	line 2	line 3	line 4	line 5	line 6	line 7
		19	777	136	134	631	138	149
		29	732	169	169	573	163	134
		15	710	159	175	592	158	139

## Sheet: Figure 3b
	Figure 3b
Invasion index		WT	HET	KO
		0.63	0.32	0.27
		0.51	0.24	0.3
		0.68	0.42	0.38
Outgrowth neurites		WT	HET	KO
		843	552	675
		681	479	428
		905	701	440

## Sheet: Figure 3c
	Figure 3c
length of longest extended axon		line 1	line 2	line 3	line 4
		600	400	190	150
		1010	550	210	180
		710	790	60	140
		1050	710	160	200
		610	500	120	120
		850	760	130	170
		550	700	270	40
		740	600	120	210
		800	280	230	20
		750	300	200	110
		700			70
Number of neural filaments per neuron		line 1	line 2	line 3	line 4
		7	9	4	2
		10	8	4	5
		9	2	2	2
		14	6	5	4
		8	3	3	1
		8	9	2	3
		10	7	4	2
		17	8	2	1
		12	14	6	2
		11	9	1	2
		12			2

## Sheet: Figure 3d
		Figure 3d
		Control	Cav1	Cav2
		30	13	45
		27	17	53
		31	14	50
