# Supplementary material for: CAV2-expressing nerves induce metabolic switch toward mitochondrial oxidative phosphorylation to promote cancer stemness
Source: Nat Commun. 2025 Dec 2;17:203. doi: 10.1038/s41467-025-66914-2 (PMC12780207; doi:10.1038/s41467-025-66914-2)
Supplement: Supplementary file 6 — Source Data [file 41467_2025_66914_MOESM6_ESM.zip › Source Data/ncomms-example-source-data-figure4.xlsx]

## Sheet: Figure 4c
		Figure 4c
MOC2		WT	KO
		108	4.352
		107.848	4.608
		127.16	6.8
		136.08	7.2
		143.65	16.8
		127.4	7.02
		125.268	5.44
		112.2	5.984
MOC1		WT	KO
		69.62	2.3
		56.34	1.86
		73.95	3.54
		45.3	2.62
		59.74	3.52
		76.26	4.59
		64.86	1.96
		48.96	1.35

## Sheet: Figure 4d
		Figure 4d
		WT	KO
		1	1
		1	1
		1	0
		1	0
		1	0

## Sheet: Figure 4e
		Figure 4e
		line 1	line 2	line 3	line 4
		8.2	1.9	2.1	2
		14.8	8.1	0.4	3.7
		6.9	10.1	1	0.5
		13.9	4.1	1.6	0.8
		9.1	2.8	0.7	0.7

## Sheet: Figure 4f
		Figure 4f
		line 1	line 2	line 3	line 4
		75	5	95	0
		59	1	97	0
		67	1	85	0
		58	3	79	3
		68	1	99	0

## Sheet: Figure 4i
		Figure 4i
		line 1	line 2
		406.75	132.63
		281.34	115.81
		233.18	175.09
		166.5	123.5
		229.13	186.63
		313.8	109.98
		253.02
		224.01

## Sheet: Figure 4j
		Figure 4j
		WT	KO
		1	1
		1	1
		1	1
		1	0
		0	0

## Sheet: Figure 4k
		Figure 4k
		line 1	line 2	line 3	line 4
		8.9	8.1	1.9	1.1
		12.5	6.4	2.3	1.4
		7.5	11.4	1.2	0.2
		10.3	8.7	1.6	0.8
		11.7	7.1	1	0.7

## Sheet: Figure 4l
		Figure 4l
		line 1	line 2
		32	4
		26	14
		37	6
		19	2
		34	3

## Sheet: Figure 4o
		Figure 4o
		WT	cKO
		99.13	5.59
		136.22	9.08
		122.85	8.17
		147.14	7.38
		69.3	8.01
		124.09
		131.59

## Sheet: Figure 4p
		Figure 4P
		WT	KO
		1	1
		1	1
		1	0
		1	0
		0	0

[truncated: 2 more sheets: Figure 4q, Figure 4r]
