# Supplementary material for: CAV2-expressing nerves induce metabolic switch toward mitochondrial oxidative phosphorylation to promote cancer stemness
Source: Nat Commun. 2025 Dec 2;17:203. doi: 10.1038/s41467-025-66914-2 (PMC12780207; doi:10.1038/s41467-025-66914-2)
Supplement: Supplementary file 6 — Source Data [file 41467_2025_66914_MOESM6_ESM.zip › Source Data/ncomms-example-source-data-figure5.xlsx]

## Sheet: Figure 5d
		Figure 5d
OCR curve		time	Control			WT-TG			KO-TG
			mean	SD	N	mean	SD	N	mean	SD	N
		1.4	153.7	3	3	223.5	10.8	3	169.5	3.1	3
		9.9	143.9	15.9	3	217.3	9.8	3	165.9	1.2	3
		18.4	147.2	11.4	3	218.3	9.7	3	165	0.9	3
		27	55.3	6.2	3	80.6	2.1	3	62.5	8.2	3
		35.5	56.9	6.9	3	84.5	3	3	65.8	4.8	3
		44	62.1	8.1	3	91.8	6	3	71.2	5	3
		52.7	182.6	18.3	3	253.3	15.9	3	178.9	7.6	3
		61.2	162.9	18.7	3	241	15.6	3	178.2	8.8	3
		69.8	153.3	13.7	3	238.5	12.9	3	181.5	7.7	3
		78.4	33.8	5.3	3	48.7	1.6	3	40	6.6	3
		86.9	32.2	6.6	3	50.4	3.9	3	41.6	8.3	3
		95.4	34.1	5.3	3	49.1	5.4	3	39.3	8.3	3
Basal		Control			WT-TG			KO-TG
		mean	SD	N	mean	SD	N	mean	SD	N
		147.2	11.4	3	218.3	9.7	3	165	0.9	3
FCCP		Control			WT-TG			KO-TG
		mean	SD	N	mean	SD	N	mean	SD	N
		162.9	18.7	3	241	15.6	3	178.2	8.8	3

## Sheet: Figure 5e
		Figure 5e
		line 1	line 2	line 3
		67.9	66.9	39.4
		51.3	51.5	37.8
		47.2	69.3	39.2

## Sheet: Figure 5f
		Figure 5f
		line 1	line 2	line 3
		1	1.52	0.86
		0.86	1.28	0.91
		1.14	1.35	0.82

## Sheet: Figure 5g
		Figure 5g
		line 1	line 2	line 3
		2.17	3.62	2.15
		2.29	3.16	2.88
		1.74	3.65	1.65
		2.07	3.99	1.9
		1.92	4.09	1.79

## Sheet: Figure 5h
		Figure 5h
		line 1	line 2	line 3
		15	78	43
		51	70	50
		23	63	48
		40	93	58
		9	67	31
		26	64	51
		56	51	13
		54	73	62

## Sheet: Figure 5i
			line 1	line 2	line 3
			1	1.56	1.02
			0.88	1.35	0.75
			1.12	1.42	0.86

## Sheet: Figure 5j
Figure 5j		HIF1A high group:	Keys	status	time	CAV2group	HIF1A low group:		Keys	status	time	CAV2group
			TCGA-CN-4725	0	1157	1			TCGA-BA-6870	1	451	1
			TCGA-CQ-A4CE	0	897	0			TCGA-CQ-A4CA	0		0
			TCGA-CV-5436	1	584	1			TCGA-MT-A7BN	0	469	0
			TCGA-CV-A463	1	23	1			TCGA-CV-7255	1	64	1
			TCGA-CR-7367	0	1440	0			TCGA-CV-6942	0	4282	1
			TCGA-BA-A6DL	0	623	0			TCGA-CV-7254	1	1459	0
			TCGA-BA-4077	1	1134	1			TCGA-TN-A7HI	0	412	0
			TCGA-P3-A6SX	1	1430	0			TCGA-D6-A74Q	0	710	1
			TCGA-CR-6484	0	354	1			TCGA-MT-A51X	0	242	1
			TCGA-C9-A480	0	386	1			TCGA-F7-A620	0	543	1
			TCGA-CN-5361	0	2120	1			TCGA-CV-5444	0	2437	0
			TCGA-BA-A6DG	1	69	0			TCGA-CV-A6JZ	0	714	1
			TCGA-F7-8489	0	658	0			TCGA-CV-6441	1	292	1
			TCGA-CN-A497	0	1065	0			TCGA-CR-7393	0	993	0
			TCGA-CR-7380	1	606	1			TCGA-BA-A6DJ	0	407	1
			TCGA-CV-7423	1	3059	1			TCGA-CV-6935	1	295	1
			TCGA-CQ-A4CD	0	1022	1			TCGA-CV-6433	0	641	0
			TCGA-CV-5978	1	215	1			TCGA-CN-4728	0	1724	0
			TCGA-CN-4727	0	1560	1			TCGA-F7-A61S	0	576	1
			TCGA-CQ-7071	0	1311	1			TCGA-CQ-7065	0	1628	1
			TCGA-CN-6992	0	1066	0			TCGA-CV-5430	0	4241	0
			TCGA-CV-7263	1	560	0			TCGA-CR-7399	0	181	0
			TCGA-BA-4075	1	283	1			TCGA-DQ-5624	0	1778	1
			TCGA-BA-A4IF	0	895	1			TCGA-MZ-A7D7	0	547	1
			TCGA-IQ-A6SG	0	579	0			TCGA-CQ-A4CI	0	950	1
			TCGA-CQ-5329	0	2143	1			TCGA-UF-A7JT	1	993	1
			TCGA-CR-7371	1	94	0			TCGA-CV-6436	0	1899	0
			TCGA-CV-7413	1	294	1			TCGA-BA-A6DB	0	216	1
			TCGA-D6-6826	0	348	1			TCGA-UF-A719	0	1663	0
			TCGA-BB-A6UO	1	268	1			TCGA-CV-A468	1	464	0
			TCGA-BA-6873	0	122	1			TCGA-CR-5250	0	799	0
			TCGA-CN-A499	0	717	1			TCGA-CV-6952	1	185	1
			TCGA-CQ-6227	1	129	1			TCGA-D6-A4ZB	0	376	0
			TCGA-P3-A6T0	0	578	1			TCGA-D6-6517	0	292	1
			TCGA-CQ-A4CH	0	379	1			TCGA-UF-A7JJ	0	549	0
			TCGA-CR-7390	0	1508	1			TCGA-CQ-5325	1	654	1
			TCGA-CV-6003	0	1665	1			TCGA-QK-A6IJ	0	387	0
			TCGA-CR-6478	1	183	1			TCGA-CQ-5324	0	1593	0
			TCGA-CV-7100	1	274	1			TCGA-CX-7082	1	11	0
			TCGA-CN-A498	0	773	1			TCGA-WA-A7H4	0	443	1
			TCGA-CR-7379	0	1036	0			TCGA-CV-6962	1	126	0
			TCGA-CV-6959	1	256	1			TCGA-CN-6019	0	1038	0
			TCGA-CR-7377	1	279	1			TCGA-CN-4741	0	2239	0
			TCGA-CN-A63T	0	225	1			TCGA-CR-6473	0	1125	1
			TCGA-D6-6825	0	491	0			TCGA-QK-A6IF	0	704	0
			TCGA-CR-7370	0	105	1			TCGA-CQ-5327	0	1660	0
			TCGA-D6-A6EO	0	759	0			TCGA-CV-6948	1	1289	0
			TCGA-DQ-7592	0	1143	1			TCGA-CR-7391	0	913	0
			TCGA-CQ-A4C6	0	1353	1			TCGA-QK-A6IH	0	653	1
			TCGA-CQ-6218	0	1253	0			TCGA-HD-8314	0	670	0
			TCGA-CN-6997	0	988	1			TCGA-H7-A6C4	0	414	1
			TCGA-CV-7097	1	385	1			TCGA-CR-7374	0	30	0
			TCGA-CV-7177	1	663	1			TCGA-MZ-A5BI	1	217	0
			TCGA-BB-A5HZ	0	827	0			TCGA-BA-A6DE	0	440	1
			TCGA-CR-7386	0	1430	1			TCGA-BA-5559	0	2083	0
			TCGA-HD-7754	0	783	0			TCGA-QK-A6VC	0	600	1
			TCGA-CV-7178	1	2166	1			TCGA-CR-6467	0	1777	0
			TCGA-CV-7434	1	218	1			TCGA-CR-6491	0	693	1
			TCGA-CN-4734	0	1690	0			TCGA-CV-A6JT	0	852	0
			TCGA-CR-7392	0	1425	1			TCGA-CQ-7063	0	2133	1
			TCGA-CV-7095	1	572	1			TCGA-D6-A6EK	0	875	0
			TCGA-CQ-7069	0	1274	1			TCGA-CV-7183	0	3981	0
			TCGA-CQ-5326	1	89	1			TCGA-CR-6472	0	1050	0
			TCGA-CN-5366	1	360	1			TCGA-CN-5374	0	1732	0
			TCGA-BB-A5HU	0	782	1			TCGA-UF-A7J9	0	1358	0
			TCGA-CV-7242	0	1095	0			TCGA-QK-A6IG	0	222	1
			TCGA-DQ-7591	0	622	0			TCGA-CV-5435	1	2319	1
			TCGA-DQ-5629	0	941	1			TCGA-QK-A8Z7	0	392	1
			TCGA-IQ-A61J	0	1021	1			TCGA-P3-A5Q5	0	910	0
			TCGA-CR-7368	0	1245	0			TCGA-D6-A6EP	0	424	0
			TCGA-CN-6998	0	357	1			TCGA-CV-7415	1	695	0
			TCGA-UF-A7JO	1	631	0			TCGA-CV-6939	1	666	1
			TCGA-BB-8601	0	624	1			TCGA-CV-7432	1	2570	1
			TCGA-CR-7369	1	1090	1			TCGA-F7-A50G	0	616	0
			TCGA-CX-7086	0	573	0			TCGA-CV-5979	0	1315	1
			TCGA-D6-A4Z9	0	539	1			TCGA-CV-A45Q	1	5152	0
			TCGA-CQ-6221	0	1000	0			TCGA-CN-A6UY	0	713	0
			TCGA-HD-A4C1	0	11	0			TCGA-CN-6012	0	1460	0
			TCGA-CR-7365	0	1191	1			TCGA-KU-A66S	0	406	0
			TCGA-CV-7101	1	160	1			TCGA-TN-A7HJ	0	403	1
			TCGA-CN-A63U	0	964	0			TCGA-CV-5443	0	2784	0
			TCGA-KU-A66T	0	552	1			TCGA-CQ-5332	1	317	0
			TCGA-C9-A47Z	0	191	0			TCGA-CV-A6JM	1	194	0
			TCGA-CN-4740	0	839	0			TCGA-CV-7438	1	194	1
			TCGA-CV-6951	1	915	1			TCGA-CV-A45V	1	32	0
			TCGA-CN-5364	1	493	0			TCGA-CN-5358	0	261	0
			TCGA-CV-7414	1	14	1			TCGA-UF-A71B	0	1506	1
			TCGA-CN-5367	1	352	1			TCGA-P3-A5QE	0	1559	0
			TCGA-P3-A6T3	1	577	1			TCGA-CN-6017	0	853	0
			TCGA-QK-A8ZA	0	371	0			TCGA-BA-5556	0	725	0
			TCGA-CN-A6V3	0	742	1			TCGA-CR-5248	0	1663	0
			TCGA-CV-6960	1	862	0			TCGA-QK-A8Z9	0	449	0
			TCGA-CN-6016	0	1443	0			TCGA-CQ-6222	0	2016	0
			TCGA-CV-7245	0	797	1			TCGA-BB-4223	0	3221	0
			TCGA-CN-4726	1	142	0			TCGA-HD-A6I0	0	210	0
			TCGA-CV-A464	0	1722	1			TCGA-BB-4228	0	559	0
			TCGA-CV-7407	1	1081	1			TCGA-CV-7102	1	56	1
			TCGA-F7-A623	0	616	0			TCGA-QK-A6V9	0	833	0
			TCGA-UF-A7JV	1	90	1			TCGA-D6-6515	1	403	1
			TCGA-CN-6995	1	112	1			TCGA-HD-8635	0	695	1
			TCGA-F7-A622	0	359	0			TCGA-DQ-7588	1	427	1
			TCGA-CV-7236	1	144	1			TCGA-BA-4078	1	276	0
			TCGA-CN-5360	0	2169	0			TCGA-BA-6871	0	108	0
			TCGA-CN-6994	0	1183	0			TCGA-D6-A6EN	0	687	1
			TCGA-CR-6488	0	379	1			TCGA-BA-5153	1	1762	0
			TCGA-P3-A6T4	1	62	0			TCGA-CV-5441	0	2886	1
			TCGA-CN-6011	0	933	0			TCGA-IQ-A61I	1	2	0
			TCGA-CV-5442	0	2327	0			TCGA-CV-5971	0	701	0
			TCGA-CN-4733	0	1586	1			TCGA-BB-A6UM	0	393	0
			TCGA-CN-5356	0	1409	0			TCGA-CV-6945	1	366	1
			TCGA-IQ-A61E	0	1147	1			TCGA-UF-A71E	0	1504	0
			TCGA-CV-7104	1	393	1			TCGA-D6-8569	0	770	1
			TCGA-BA-4076	1	415	0			TCGA-UF-A7JA	0	2265	0
			TCGA-CV-A45Z	1	1466	1			TCGA-P3-A6T6	1	395	0
			TCGA-CV-6953	1	1641	0			TCGA-CV-6943	1	602	0
			TCGA-CQ-A4CB	0	893	1			TCGA-CX-A4AQ	0	1555	0
			TCGA-UF-A71D	0	1461	0			TCGA-CV-A45T	1	4856	1
			TCGA-CV-6941	1	342	1			TCGA-CV-6955	1	334	0
			TCGA-CR-7401	0	1077	1			TCGA-P3-A6T8	0	400	1
			TCGA-CV-6961	1	76	0			TCGA-CV-6956	1	217	1
			TCGA-CN-5373	0	1584	0			TCGA-P3-A6T2	0	2298	1
			TCGA-CV-7252	1	151	1			TCGA-QK-A652	0	645	1
			TCGA-CQ-6223	0	1428	0			TCGA-T3-A92N	0	95	1
			TCGA-CV-7411	1	2717	0			TCGA-CV-A6JN	0	906	1
			TCGA-BB-4227	0	134	1			TCGA-CV-7421	1	2	1
			TCGA-CQ-6229	0	1179	1			TCGA-CQ-5330	0	1897	1
			TCGA-IQ-7630	0	485	1			TCGA-CN-6996	0	530	1
			TCGA-CV-6940	1	804	1			TCGA-CQ-7072	0	2359	1
			TCGA-MT-A67F	0	384	0			TCGA-CV-A45X	1	198	0
			TCGA-CN-6018	0	580	1			TCGA-CV-7248	1	521	1
			TCGA-QK-A8ZB	0	542	0			TCGA-CV-7430	1	495	0
			TCGA-CV-7253	1	361	1			TCGA-BA-6869	0	644	0
			TCGA-CN-A641	0	367	0			TCGA-CR-5249	0	1152	0
			TCGA-CR-6471	1	1202	0			TCGA-P3-A6SW	0	1120	0
			TCGA-P3-A6T7	1	487	0			TCGA-T2-A6WZ	1	484	0
			TCGA-CN-4723	0	1699	1			TCGA-IQ-A61G	0	360	1
			TCGA-HD-7229	0	1027	1			TCGA-RS-A6TO	0	387	1
			TCGA-CN-6020	0	205	1			TCGA-CQ-6225	1	403	1
			TCGA-CN-4742	1	397	1			TCGA-QK-AA3J	0	466	1
			TCGA-CV-5432	0	3930	0			TCGA-CV-A6K0	0	606	1
			TCGA-HD-7831	0	667	0			TCGA-CV-6954	1	2002	1
			TCGA-F7-7848	0	1131	0			TCGA-CN-A63V	0	679	0
			TCGA-CV-6934	1	65	1			TCGA-CN-4722	0	1483	0
			TCGA-CV-7090	0	5252	1			TCGA-CR-6487	0	234	0
			TCGA-CV-A45O	0	851	0			TCGA-CV-5431	1	522	1
			TCGA-BA-A4IG	0	855	1			TCGA-CV-7429	1	107	1
			TCGA-CR-7383	1	521	1			TCGA-UF-A7JS	0	680	0
			TCGA-CN-6021	1	276	0			TCGA-CN-4739	0	1394	0
			TCGA-UF-A7JK	1	424	0			TCGA-IQ-A6SH	0	471	1
			TCGA-CV-7089	1	1972	1			TCGA-CN-4736	1	395	1
			TCGA-CR-7364	0	1435	1			TCGA-HD-A633	0	421	1
			TCGA-CV-5977	0	1840	1			TCGA-CV-7406	1	1748	0
			TCGA-CN-6010	0	1523	0			TCGA-HD-8634	0	385	0
			TCGA-CR-7395	0	930	1			TCGA-CV-6938	1	144	1
			TCGA-CV-A45U	1	1079	0			TCGA-CV-7428	1	1671	1
			TCGA-CV-7238	0	2727	1			TCGA-CR-6482	0	345	0
			TCGA-CV-6936	1	166	1			TCGA-CV-A461	1	2064	0
			TCGA-T3-A92M	0	417	0			TCGA-CR-6470	0	1521	0
			TCGA-CV-7410	1	6417	1			TCGA-CN-4735	0	1737	0
			TCGA-CV-7424	1	453	1			TCGA-CR-5247	0	358	1
			TCGA-CN-A63W	0	377	1			TCGA-CR-7385	0	997	0
			TCGA-CN-4738	1	436	1			TCGA-BA-A6DD	1	173	1
			TCGA-IQ-7632	0	441	0			TCGA-BA-A6DA	0	351	1
			TCGA-CN-A49A	0	526	1			TCGA-CV-5973	0	2641	0
			TCGA-CV-7261	0	1512	1			TCGA-HD-A634	0	130	0
			TCGA-CV-7437	1	506	0			TCGA-T2-A6X2	0	987	1
			TCGA-CN-4730	0	817	1			TCGA-H7-A76A	0	637	0
			TCGA-CR-6477	0	514	0			TCGA-CN-6024	0	337	0
			TCGA-CX-7219	0	1045	0			TCGA-BA-A4IH	0	622	0
			TCGA-QK-A8Z8	1	171	0			TCGA-D6-A6ES	0	389	0
			TCGA-BA-5152	0	1288	1			TCGA-CN-A6V7	0	594	0
			TCGA-CN-5355	0	1278	1			TCGA-CN-A642	1	82	1
			TCGA-CV-A6JO	1	197	1			TCGA-UF-A71A	1	86	0
			TCGA-CR-7376	0	972	0			TCGA-4P-AA8J	0	102	1
			TCGA-P3-A5QA	0	2182	1			TCGA-QK-A6II	0	284	0
			TCGA-CV-A45Y	1	2703	0			TCGA-CQ-A4C7	1	353	1
			TCGA-CV-7568	1	927	1			TCGA-BB-4225	0	146	0
			TCGA-CV-7433	1	601	0			TCGA-CN-4729	0	392	0
			TCGA-BA-5151	0	722	0			TCGA-IQ-7631	0	1172	1
			TCGA-CV-7091	0	3381	0			TCGA-P3-A5QF	1	330	0
			TCGA-CV-5970	1	406	1			TCGA-CR-7397	0	754	0
			TCGA-HD-7753	0	866	1			TCGA-UF-A7JF	0	1686	0
			TCGA-CV-7418	1	789	0			TCGA-IQ-A61O	0	421	1
			TCGA-BB-A5HY	0	321	1			TCGA-CQ-6224	0	1721	1
			TCGA-F7-A61V	0	759	0			TCGA-P3-A6T5	1	882	1
			TCGA-D6-6824	0	77	1			TCGA-BA-A6D8	0	850	0
			TCGA-CR-6492	0	479	1			TCGA-UP-A6WW	0	518	0
			TCGA-CV-7235	0	2347	1			TCGA-BA-A6DI	1	336	1
			TCGA-MT-A67D	0	56	0			TCGA-WA-A7GZ	0	625	0
			TCGA-QK-AA3K	0	253	0			TCGA-CV-5434	1	3314	1
			TCGA-BA-A4II	0	918	0			TCGA-F7-A61W	0	14	1
			TCGA-CQ-5334	1	129	0			TCGA-CV-A45P	0	639	0
			TCGA-F7-A50J	0	947	0			TCGA-CR-6493	1	282	1
			TCGA-CX-7085	0	321	0			TCGA-CV-5966	1	545	1
			TCGA-QK-A6VB	0	641	0			TCGA-CN-6023	0	1584	0
			TCGA-CV-A6JY	0	646	0			TCGA-CV-A460	1	1838	0
			TCGA-BA-5555	0	520	0			TCGA-CV-5976	0	1478	1
			TCGA-CN-6013	0	727	0			TCGA-BA-6872	1	384	1
			TCGA-BB-8596	0	2161	1			TCGA-D6-6827	0	568	0
			TCGA-IQ-A61H	0	1138	1			TCGA-UF-A7JH	0	896	0
			TCGA-CV-A465	1	215	1			TCGA-DQ-5631	1	548	1
			TCGA-CQ-6219	1	479	0			TCGA-CN-A49B	0	904	1
			TCGA-MT-A51W	0	437	0			TCGA-TN-A7HL	0	619	0
			TCGA-CV-5439	1	546	1			TCGA-MT-A67A	0	914	0
			TCGA-CV-7099	1	243	1			TCGA-KU-A6H7	0	586	0
			TCGA-CQ-5323	0	1466	0			TCGA-CV-7180	1	327	1
			TCGA-CV-7440	1	675	1			TCGA-T2-A6WX	1	209	1
			TCGA-UF-A7JC	0	546	1			TCGA-CN-6988	0	318	0
			TCGA-CR-7389	0	392	1			TCGA-RS-A6TP	0	516	0
			TCGA-CR-7388	1	823	0			TCGA-CR-6481	0	311	0
			TCGA-CR-7394	0	1346	0			TCGA-CV-6933	1	2741	0
			TCGA-CV-A6K2	1	317	1			TCGA-D6-A6EM	0	232	0
			TCGA-BB-4217	0	187	0			TCGA-H7-7774	0	407	0
			TCGA-CN-5369	1	380	0			TCGA-CV-A45R	0	5480	1
			TCGA-BA-5558	0	1995	0			TCGA-H7-8501	0	461	1
			TCGA-HD-A6HZ	0	111	0			TCGA-CR-7398	0	156	0
			TCGA-CV-7427	1	4760	1			TCGA-D6-6823	0	701	1
			TCGA-CN-A49C	0	645	0			TCGA-KU-A6H8	0	327	0
			TCGA-CR-7372	0	759	0			TCGA-CV-A6JD	1	182	1
			TCGA-F7-8298	0	995	1			TCGA-D6-A6EQ	0	368	0
			TCGA-D6-6516	0	773	1			TCGA-CQ-A4C9	0	707	0
			TCGA-CQ-A4CG	0	430	1			TCGA-CV-6937	1	624	0
			TCGA-CN-5359	1	377	0			TCGA-CN-4737	0	625	0
			TCGA-BA-4074	1	462	1			TCGA-CN-5365	1	351	1
			TCGA-CQ-5331	0	1399	0			TCGA-BA-7269	0	1273	1
			TCGA-CR-7402	0	911	0			TCGA-CV-7425	1	1718	0
			TCGA-CV-A6JU	0	110	0			TCGA-D6-8568	0	759	1
			TCGA-QK-A64Z	0	641	1			TCGA-P3-A5Q6	1	480	1
			TCGA-CN-6022	0	281	0			TCGA-CQ-7068	0	1309	1
			TCGA-CQ-6228	1	456	0			TCGA-CV-A6K1	0	685	0
			TCGA-CR-6474	1	564	1			TCGA-CR-6480	0	362	0
			TCGA-CR-7373	0	889	1			TCGA-CV-7103	1	1591	0
			TCGA-BA-5557	0	623	0			TCGA-CV-A6JE	0	1075	0
			TCGA-CV-7250	1	2900	1			TCGA-HD-7832	0	836	1
			TCGA-CN-6989	0	980	1			TCGA-DQ-5630	0	1030	1
			TCGA-CN-5370	1	259	1			TCGA-MZ-A6I9	0	489	0
			TCGA-CV-7422	1	1037	0			TCGA-HD-8224	0	446	1
			TCGA-HL-7533	0	1057	0			TCGA-CV-A45W	1	1398	0
			TCGA-UF-A718	0	1971	0			TCGA-CV-6950	1	459	1
			TCGA-DQ-5625	0	1133	1			TCGA-CN-4731	0	998	1
			TCGA-CV-7416	1	763	1			TCGA-BB-4224	0	278	0
			TCGA-CN-5363	1	253	1			TCGA-F7-A624	0	378	0
			TCGA-CV-5440	0	3270	0			TCGA-CV-7446	1	1093	1
			TCGA-BA-6868	0	472	1			TCGA-CV-7247	1	577	1
			TCGA-H7-8502	0	458	1			TCGA-CR-5243	0	2562	1
			TCGA-F7-A50I	0	92	1			TCGA-CQ-5333	1	341	1
			TCGA-T2-A6X0	0	216	0			TCGA-CN-A6V6	0	635	0
			TCGA-CV-7435	0	4680	0			TCGA-CR-7382	0	796	0
			TCGA-CQ-6220	1	985	0			TCGA-BA-A8YP	0	499	0
			TCGA-UF-A7JD	0	739	0			TCGA-CR-7404	0	1472	0
