# Supplementary material for: CAV2-expressing nerves induce metabolic switch toward mitochondrial oxidative phosphorylation to promote cancer stemness
Source: Nat Commun. 2025 Dec 2;17:203. doi: 10.1038/s41467-025-66914-2 (PMC12780207; doi:10.1038/s41467-025-66914-2)
Supplement: Supplementary file 6 — Source Data [file 41467_2025_66914_MOESM6_ESM.zip › Source Data/ncomms-example-source-data-figure6.xlsx]

## Sheet: Figure 6a
		Figure 6a
OCR curve		time	ALDH+			ALDH-
			mean	SD	N	mean	SD	N
		1.4	304.9	18.7	3	188.9	12.6	3
		9.9	298.5	19.8	3	188	13.2	3
		18.4	304.2	23	3	187.7	10.9	3
		27	103.9	10.3	3	72.5	6.6	3
		35.5	102.6	7.9	3	72.7	8.1	3
		44	103.4	11.7	3	76.3	4.5	3
		52.7	345.6	23.9	3	222.8	11.9	3
		61.2	320.6	19.8	3	201.6	10	3
		69.8	317.2	16.1	3	190.7	9.7	3
		78.4	64.7	7.6	3	38.4	1.4	3
		86.9	68	7.5	3	38.4	4.8	3
		95.4	63.8	5.3	3	39.2	2.1	3

## Sheet: Figure 6b
		Figure 6b
		ALDH-	ALDH+
		15.76	26.78
		17.56	38.62
		23.24	41.78

## Sheet: Figure 6c
		Figure 6c
		ALDH-	ALDH+
		3.8	9.68
		5.67	7.63
		4.68	12.9

## Sheet: Figure 6e
		Figure 6e
		line 1	line 2	line 3
		9	11	7
		7	9	6
		6	7	4
		11	9	10
		9	12	4
		6	9	5
		7	5	5

## Sheet: Figure 6f
		Figure 6f
		line 1	line 2	line 3
		5.3	7.2	1.7
		3.1	6.8	2.5
		2.5	5.4	1.4

## Sheet: Figure 6g
		Figure 6g
		line 1	line 2	line 3
		4.3	6.7	2.9
		2.2	5.3	2.3
		2.4	6.2	1.3

## Sheet: Figure 6h
		Figure 6h
Number of spheres		line 1	line 2	line 3
		6	39	18
		15	46	31
		13	35	15
		7	42	22
		18	49	21
Diameter of spheres		line 1	line 2	line 3
		147	352	149
		132	314	169
		124	303	166
		169	297	203
		176	353	228

## Sheet: Figure 6i
			Figure 6i
	% of Dead Cells		line 1	line 2	line 3	line 4
			5.98	34.1	24.1	32
			4.27	33.9	25.1	29.3
			4.57	38.7	23.8	31.1
			4.76	36.4	23.1	29.1
			4.12	32.4	25.9	32
	OD value(CKK-8)		line 1	line 2	line 3
			0.255	0.338	0.276
			0.247	0.319	0.273
			0.248	0.321	0.271
			0.246	0.314	0.27
			0.245	0.325	0.262
			0.248	0.328	0.265

## Sheet: Figure 6k
		Figure 6k
		line 1	line 2
		77.4	8.4
		83	5.1
		75.7	4.3
