# Supplementary material for: CAV2-expressing nerves induce metabolic switch toward mitochondrial oxidative phosphorylation to promote cancer stemness
Source: Nat Commun. 2025 Dec 2;17:203. doi: 10.1038/s41467-025-66914-2 (PMC12780207; doi:10.1038/s41467-025-66914-2)
Supplement: Supplementary file 6 — Source Data [file 41467_2025_66914_MOESM6_ESM.zip › Source Data/ncomms-example-source-data-figure7.xlsx]

## Sheet: Figure 7b
	Figure 7b
		SCC	No SCC
	WT	9	1
	KO	1	9

## Sheet: Figure 7e
		Figure 7e
			SCC	No SCC
		Control	10	0
		cKO	5	5

## Sheet: Figure 7h
		Figure 7h
			SCC	No SCC
		Control	9	1
		cKO	1	9

## Sheet: Figure 7l
		Figure 7l
		line 1	line 2
		22.48	3.04
		14.16	0.16
		18.61	1.08
		18.24	9.2
		17.26	2.89

## Sheet: Figure 7m
		Figure 7m
		line 1	line 2
		4	1
		5	1
		2	1
		2	1
		3	2

## Sheet: Figure 7n
		Figure 7n
		line 1	line 2
		5.38	0.89
		2.16	0
		3.26	0.3
		3.74	3.09
		2.77	0.75

## Sheet: Figure 7o
		Figure 7o
		line 1	line 2
		3	1
		3	0
		2	1
		2	1
		1	2

## Sheet: Figure 7p
		Figure 7p
		line 1	line 2
		1403	365
		1965	496
		1204	245
		1534	0
		927	39

## Sheet: Figure 7q
		Figure 7q
		metastastic LN	non-metastastic LN
	WT	21	5
	KO	10	14

## Sheet: Figure 7r
		Figure 7r
		line 1	line 2
		15	11
		12	15
		16	10
		14	9
		16	11

[truncated: 3 more sheets: Figure 7s, Figure 7t, Figure 7u]
