# Supplementary material for: CAV2-expressing nerves induce metabolic switch toward mitochondrial oxidative phosphorylation to promote cancer stemness
Source: Nat Commun. 2025 Dec 2;17:203. doi: 10.1038/s41467-025-66914-2 (PMC12780207; doi:10.1038/s41467-025-66914-2)
Supplement: Supplementary file 6 — Source Data [file 41467_2025_66914_MOESM6_ESM.zip › Source Data/ncomms-example-source-data-figure8.xlsx]

## Sheet: Figure 8d
		Figure 8d
		line 1	line 2
		225.83	287.79
		249.81	273.51
		232.48	290.22

## Sheet: Figure 8e
		Figure 8e
		line 1	line 2
		287.79	257.89
		273.51	258.84
		290.22	270.82
