# Supplementary material for: CAV2-expressing nerves induce metabolic switch toward mitochondrial oxidative phosphorylation to promote cancer stemness
Source: Nat Commun. 2025 Dec 2;17:203. doi: 10.1038/s41467-025-66914-2 (PMC12780207; doi:10.1038/s41467-025-66914-2)
Supplement: Supplementary file 6 — Source Data [file 41467_2025_66914_MOESM6_ESM.zip › Source Data/ncomms-example-source-data-supplementaryfigure1.xlsx]

## Sheet: Supplementary Figure 1a
	Supplementary Figure 1a		CAV2	TorN
			29.4267	Tumor
			8.98585	Tumor
			3.7556	Tumor
			5.5395	Tumor
			19.0294	Tumor
			21.168	Tumor
			32.9447	Tumor
			10.972	Tumor
			24.8824	Tumor
			31.2167	Tumor
			13.6824	Tumor
			26.965	Tumor
			25.2705	Tumor
			19.8662	Tumor
			25.0517	Tumor
			35.4207	Tumor
			30.7529	Tumor
			32.6868	Tumor
			18.2248	Tumor
			30.4531	Tumor
			14.5664	Tumor
			44.2356	Tumor
			11.3591	Tumor
			6.69756	Tumor
			17.0695	Tumor
			13.6685	Tumor
			44.8364	Tumor
			16.5438	Tumor
			16.8727	Tumor
			8.28549	Tumor
			26.147	Tumor
			14.6593	Tumor
			37.8546	Tumor
			6.53171	Tumor
			26.9813	Tumor
			11.4	Tumor
			16.0055	Tumor
			12.2671	Tumor
			9.79062	Tumor
			25.0258	Tumor
			31.7637	Tumor
			16.7867	Tumor
			12.88	Tumor
			23.304	Tumor
			24.5077	Tumor
			8.95094	Tumor
			27.9094	Tumor
			24.5189	Tumor
			37.8848	Tumor
			11.2192	Tumor
			30.9618	Tumor
			37.3575	Tumor
			16.0862	Tumor
			7.30739	Tumor
			20.3941	Tumor
			7.49864	Tumor
			6.23702	Tumor
			18.8908	Tumor
			12.7168	Tumor
			21.2807	Tumor
			14.7499	Tumor
			15.5119	Tumor
			16.5971	Tumor
			49.2448	Tumor
			15.3529	Tumor
			14.0697	Tumor
			31.2587	Tumor
			8.09106	Tumor
			20.1786	Tumor
			31.8817	Tumor
			47.6926	Tumor
			35.1734	Tumor
			23.3248	Tumor
			45.5839	Tumor
			12.407	Tumor
			10.0714	Tumor
			16.8435	Tumor
			66.5138	Tumor
			24.5017	Tumor
			22.5924	Tumor
			15.9419	Tumor
			18.713	Tumor
			24.8274	Tumor
			28.0691	Tumor
			24.5506	Tumor
			13.5705	Tumor
			22.9019	Tumor
			14.7635	Tumor
			17.226	Tumor
			11.1014	Tumor
			6.23366	Tumor
			21.8133	Tumor
			28.0937	Tumor
			16.0678	Tumor
			15.5359	Tumor
			4.08411	Tumor
			24.1555	Tumor
			13.7646	Tumor
			13.069	Tumor
			11.7046	Tumor
			20.3013	Tumor
			39.5061	Tumor
			13.5227	Tumor
			12.1612	Tumor
			7.87058	Tumor
			12.5965	Tumor
			27.5578	Tumor
			3.31832	Tumor
			18.9408	Tumor
			33.3461	Tumor
			24.7485	Tumor
			17.113	Tumor
			29.3767	Tumor
			7.21206	Tumor
			19.6148	Tumor
			28.678	Tumor
			18.1982	Tumor
			20.8943	Tumor
			26.052	Tumor
			14.7329	Tumor
			10.8954	Tumor
			20.696	Tumor
			49.6661	Tumor
			23.2515	Tumor
			32.7539	Tumor
			21.8269	Tumor
			17.0041	Tumor
			25.9296	Tumor
			34.9512	Tumor
			31.3389	Tumor
			24.6142	Tumor
			6.60072	Tumor
			10.4233	Tumor
			5.1491	Tumor
			7.77022	Tumor
			12.4964	Tumor
			7.71933	Tumor
			67.5895	Tumor
			34.9405	Tumor
			24.8801	Tumor
			15.7521	Tumor
			19.1855	Tumor
			9.4242	Tumor
			9.3659	Tumor
			16.6392	Tumor
			23.4092	Tumor
			14.911	Tumor
			13.0977	Tumor
			15.1469	Tumor
			13.4651	Tumor
			20.1637	Tumor
			17.7383	Tumor
			10.1797	Tumor
			36.8166	Tumor
			8.91997	Tumor
			9.03348	Tumor
			5.15368	Tumor
			9.54156	Tumor
			21.2983	Tumor
			4.19374	Tumor
			21.5317	Tumor
			22.4626	Tumor
			12.6495	Tumor
			17.2823	Tumor
			24.2449	Tumor
			26.5445	Tumor
			15.7889	Tumor
			40.8082	Tumor
			18.7973	Tumor
			25.9076	Tumor
			17.1688	Tumor
			48.4405	Tumor
			25.7711	Tumor
			2.52974	Tumor
			3.92965	Tumor
			15.3467	Tumor
			67.3399	Tumor
			8.95675	Tumor
			27.8529	Tumor
			12.6208	Tumor
			12.8752	Tumor
			6.13432	Tumor
			8.19278	Tumor
			16.786	Tumor
			15.4952	Tumor
			12.5664	Tumor
			9.63465	Tumor
			11.7878	Tumor
			4.50088	Tumor
			27.2575	Tumor
			5.60266	Tumor
			18.1173	Tumor
			40.7553	Tumor
			10.8631	Tumor
			24.9113	Tumor
			9.37439	Tumor
			20.5893	Tumor
			19.5526	Tumor
			37.5446	Tumor
			29.3534	Tumor
			18.2568	Tumor
			14.4971	Tumor
			31.8765	Tumor
			0.842145	Tumor
			22.8506	Tumor
			8.28257	Tumor
			15.2373	Tumor
			22.4288	Tumor
			8.62903	Tumor
			27.7097	Tumor
			17.0412	Tumor
			16.7124	Tumor
			16.1313	Tumor
			28.3069	Tumor
			43.5058	Tumor
			17.3562	Tumor
			17.3013	Tumor
			47.8832	Tumor
			12.4942	Tumor
			15.7631	Tumor
			10.689	Tumor
			14.102	Tumor
			14.2924	Tumor
			12.6112	Tumor
			13.5239	Tumor
			26.5092	Tumor
			19.0317	Tumor
			19.2328	Tumor
			21.4008	Tumor
			8.82509	Tumor
			7.3276	Tumor
			38.7904	Tumor
			24.5887	Tumor
			14.2074	Tumor
			6.87843	Tumor
			21.2405	Tumor
			9.70142	Tumor
			11.9941	Tumor
			36.3841	Tumor
			33.0099	Tumor
			60.4608	Tumor
			31.4462	Tumor
			17.7224	Tumor
			18.4638	Tumor
			20.95	Tumor
			16.6077	Tumor
			30.5697	Tumor
			13.065	Tumor
			9.22139	Tumor
			11.6653	Tumor
			17.3715	Tumor
			8.74557	Tumor
			26.1033	Tumor
			18.5516	Tumor
			35.924	Tumor
			67.1391	Tumor
			53.8795	Tumor
			9.95701	Tumor
			40.2599	Tumor
			31.4117	Tumor
			17.8497	Tumor
			15.4694	Tumor
			22.9146	Tumor
			11.1195	Tumor
			13.6494	Tumor
			16.7555	Tumor
			37.0517	Tumor
			19.3315	Tumor
			7.77225	Tumor
			29.2811	Tumor
			14.1947	Tumor
			20.5999	Tumor
			12.4904	Tumor
			4.03355	Tumor
			27.9168	Tumor
			7.06652	Tumor
			21.4794	Tumor
			11.3944	Tumor
			13.4073	Tumor
			10.1798	Tumor
			9.72283	Tumor
			13.3296	Tumor
			8.85145	Tumor
			52.762	Tumor
			12.1686	Tumor
			14.9878	Tumor
			11.6922	Tumor
			29.3924	Tumor
			12.1304	Tumor
			17.8402	Tumor
			118.212	Tumor
			22.6808	Tumor
			24.3688	Tumor
			28.9962	Tumor
			46.451	Tumor
			8.75355	Tumor
			5.71031	Tumor
			19.6239	Tumor
			19.2741	Tumor
			7.89409	Tumor
			20.5028	Tumor
			20.1756	Tumor
			27.9885	Tumor
			24.1725	Tumor
			41.9486	Tumor
			23.0306	Tumor
			14.5173	Tumor
			6.76427	Tumor
			11.3601	Tumor
			11.6851	Tumor
			8.76805	Tumor
			30.8371	Tumor
			22.6677	Tumor
			16.1927	Tumor
			19.3945	Tumor
			9.9622	Tumor
			21.5954	Tumor
			15.5517	Tumor
			4.82454	Tumor
			18.5325	Tumor
			8.3638	Tumor
			20.007	Tumor
			11.5359	Tumor
			21.4021	Tumor
			19.241	Tumor
			15.8503	Tumor
			0.810644	Tumor
			22.1677	Tumor
			14.9994	Tumor
			15.5664	Tumor
			17.8831	Tumor
			44.6281	Tumor
			13.2135	Tumor
			26.1256	Tumor
			8.76557	Tumor
			2.34817	Tumor
			22.4456	Tumor
			31.6734	Tumor
			21.9613	Tumor
			5.385	Tumor
			14.1042	Tumor
			8.60408	Tumor
			20.4474	Tumor
			9.37312	Tumor
			25.1092	Tumor
			8.92181	Tumor
			14.4697	Tumor
			2.41386	Tumor
			10.7912	Tumor
			8.31682	Tumor
			46.669	Tumor
			28.7798	Tumor
			20.7958	Tumor
			21.5117	Tumor
			28.9696	Tumor
			22.926	Tumor
			7.40132	Tumor
			14.3631	Tumor
			42.4919	Tumor
			10.7016	Tumor
			24.4673	Tumor
			7.79719	Tumor
			26.7925	Tumor
			19.8488	Tumor
			17.332	Tumor
			33.2091	Tumor
			16.2372	Tumor
			24.811	Tumor
			45.8839	Tumor
			22.9472	Tumor
			35.3797	Tumor
			14.0696	Tumor
			20.2485	Tumor
			5.33489	Tumor
			27.2036	Tumor
			21.2117	Tumor
			27.8832	Tumor
			17.464	Tumor
			43.1491	Tumor
			15.0347	Tumor
			10.3139	Tumor
			18.5399	Tumor
			10.0319	Tumor
			9.20266	Tumor
			15.8948	Tumor
			14.2048	Tumor
			19.3621	Tumor
			17.7247	Tumor
			17.1768	Tumor
			41.0165	Tumor
			11.6695	Tumor
			20.8651	Tumor
			15.2105	Tumor
			31.5996	Tumor
			17.3517	Tumor
			5.2778	Tumor
			30.0223	Tumor
			8.82619	Tumor
			21.1609	Tumor
			25.2702	Tumor
			22.8452	Tumor
			14.8536	Tumor
			15.3937	Tumor
			7.84934	Tumor
			26.4734	Tumor
			13.8823	Tumor
			11.597	Tumor
			19.782	Tumor
			10.8672	Tumor
			37.7106	Tumor
			17.4609	Tumor
			19.4754	Tumor
			10.2797	Tumor
			25.5083	Tumor
			30.3182	Tumor
			7.05417	Tumor
			22.2483	Tumor
			16.7642	Tumor
			20.3382	Tumor
			10.9637	Tumor
			31.0652	Tumor
			14.5182	Tumor
			6.4625	Tumor
			9.61388	Tumor
			13.1469	Tumor
			14.6934	Tumor
			9.76082	Tumor
			13.2182	Tumor
			7.85057	Tumor
			26.1045	Tumor
			23.1348	Tumor
			5.27748	Tumor
			15.8812	Tumor
			9.72119	Tumor
			24.7514	Tumor
			12.3018	Tumor
			27.0005	Tumor
			19.3361	Tumor
			22.4308	Tumor
			21.0304	Tumor
			36.6886	Tumor
			6.59841	Tumor
			11.7013	Tumor
			4.50515	Tumor
			38.5546	Tumor
			19.5212	Tumor
			10.2942	Tumor
			18.9316	Tumor
			16.7218	Tumor
			20.025	Tumor
			23.9945	Tumor
			6.5398	Tumor
			38.9228	Tumor
			68.1431	Tumor
			19.8581	Tumor
			2.7798	Tumor
			9.35322	Tumor
			25.7385	Tumor
			34.7294	Tumor
			7.22561	Tumor
			24.234	Tumor
			7.16577	Tumor
			11.4782	Tumor
			64.8573	Tumor
			23.9077	Tumor
			5.95247	Tumor
			17.8173	Tumor
			28.281	Tumor
			20.7105	Tumor
			9.47269	Tumor
			33.0038	Tumor
			7.80239	Tumor
			4.30976	Tumor
			24.5909	Tumor
			31.5793	Tumor
			17.884	Tumor
			29.5689	Tumor
			10.6369	Tumor
			3.24368	Tumor
			29.9495	Tumor
			5.33805	Tumor
			17.7804	Tumor
			20.5368	Tumor
			8.00394	Tumor
			24.0767	Tumor
			21.5919	Tumor
			16.3147	Tumor
			30.0889	Tumor
			12.8101	Tumor
			14.4459	Tumor
			14.4398	Tumor
			26.5397	Tumor
			51.7983	Tumor
			27.3389	Tumor
			20.4345	Tumor
			26.7299	Tumor
			16.4779	Tumor
			5.40716	Tumor
			11.5657	Tumor
			22.2518	Tumor
			12.4009	Normal
			7.22545	Normal
			9.55855	Normal
			12.1988	Normal
			11.6295	Normal
			6.04605	Normal
			6.99178	Normal
			13.2936	Normal
			8.60629	Normal
			11.1651	Normal
			12.7202	Normal
			5.97732	Normal
			13.6081	Normal
			11.2119	Normal
			6.72119	Normal
			10.1886	Normal
			15.6455	Normal
			20.3975	Normal
			10.2311	Normal
			5.83791	Normal
			19.5302	Normal
			10.5242	Normal
			12.4714	Normal
			6.12518	Normal
			9.59018	Normal
			11.5652	Normal
			5.67131	Normal
			5.21729	Normal
			6.99541	Normal
			6.43758	Normal
			5.07505	Normal
			9.79516	Normal
			6.27338	Normal
			3.62648	Normal
			9.42093	Normal
			5.1428	Normal
			6.94109	Normal
			12.7209	Normal
			13.2297	Normal
			8.54469	Normal
			2.55628	Normal
			8.6645	Normal
			4.56743	Normal
			7.47081	Normal

## Sheet: Supplementary Figure 1b
Supplementary Figure 1b		CAV2	grade
		29.4267	G2
		8.98585	G2
		3.7556	G2
		5.5395	G2
		19.0294	G1
		21.168	G2
		32.9447	G2
		10.972	G2
		24.8824	G2
		31.2167	G2
		13.6824	G2
		26.965	G1
		25.2705	G2
		19.8662	G2
		25.0517	G2
		35.4207	G2
		30.7529	G3
		18.2248	G2
		30.4531	G2
		14.5664	G2
		11.3591	G2
		6.69756	G3
		17.0695	G2
		13.6685	G2
		44.8364	G2
		16.5438	G2
		16.8727	G2
		8.28549	G2
		26.147	G1
		14.6593	G1
		37.8546	G3
		6.53171	G3
		26.9813	G2
		11.4	G3
		16.0055	G1
		12.2671	G2
		9.79062	G2
		25.0258	G2
		31.7637	G2
		16.7867	G2
		12.88	G3
		23.304	G2
		24.5077	G2
		8.95094	G2
		27.9094	G3
		24.5189	G2
		37.8848	G2
		11.2192	G2
		30.9618	G1
		16.0862	G2
		7.30739	G3
		20.3941	G2
		7.49864	G2
		6.23702	G3
		18.8908	G2
		12.7168	G2
		21.2807	G2
		14.7499	G2
		15.5119	G2
		16.5971	G3
		49.2448	G1
		15.3529	G3
		14.0697	G1
		31.2587	G1
		8.09106	G2
		20.1786	G2
		31.8817	G2
		47.6926	G2
		35.1734	G3
		23.3248	G1
		45.5839	G2
		12.407	G1
		16.8435	G2
		66.5138	G3
		24.5017	G2
		22.5924	G1
		15.9419	G2
		18.713	G2
		24.8274	G2
		28.0691	G1
		24.5506	G1
		13.5705	G3
		22.9019	G2
		14.7635	G2
		17.226	G3
		11.1014	G2
		21.8133	G2
		28.0937	G2
		16.0678	G1
		15.5359	G2
		13.7646	G1
		13.069	G2
		11.7046	G2
		20.3013	G1
		39.5061	G2
		13.5227	G2
		12.1612	G2
		7.87058	G2
		12.5965	G2
		27.5578	G2
		3.31832	G3
		18.9408	G2
		33.3461	G2
		24.7485	G2
		17.113	G2
		29.3767	G2
		7.21206	G1
		19.6148	G2
		28.678	G2
		18.1982	G2
		20.8943	G2
		26.052	G2
		14.7329	G2
		10.8954	G3
		20.696	G2
		49.6661	G2
		23.2515	G3
		32.7539	G3
		21.8269	G1
		17.0041	G2
		25.9296	G2
		34.9512	G1
		31.3389	G2
		24.6142	G3
		6.60072	G2
		5.1491	G2
		7.77022	G2
		12.4964	G2
		7.71933	G2
		67.5895	G2
		34.9405	G2
		24.8801	G2
		15.7521	G2
		19.1855	G3
		9.4242	G2
		9.3659	G1
		16.6392	G2
		23.4092	G3
		14.911	G3
		13.0977	G2
		15.1469	G2
		13.4651	G2
		20.1637	G2
		17.7383	G3
		10.1797	G2
		36.8166	G2
		8.91997	G2
		9.03348	G3
		9.54156	G3
		21.2983	G3
		21.5317	G2
		22.4626	G2
		12.6495	G2
		17.2823	G2
		24.2449	G1
		26.5445	G3
		15.7889	G1
		40.8082	G2
		18.7973	G2
		25.9076	G2
		17.1688	G2
		25.7711	G3
		2.52974	G2
		3.92965	G2
		15.3467	G3
		67.3399	G3
		8.95675	G1
		27.8529	G2
		12.6208	G2
		12.8752	G2
		6.13432	G3
		16.786	G3
		15.4952	G2
		12.5664	G1
		9.63465	G2
		11.7878	G2
		4.50088	G3
		27.2575	G2
		18.1173	G2
		40.7553	G1
		10.8631	G1
		24.9113	G3
		20.5893	G3
		19.5526	G3
		37.5446	G2
		29.3534	G3
		18.2568	G2
		14.4971	G1
		31.8765	G2
		0.842145	G3
		22.8506	G3
		15.2373	G2
		22.4288	G2
		8.62903	G3
		27.7097	G2
		17.0412	G1
		16.7124	G2
		16.1313	G2
		28.3069	G3
		43.5058	G3
		17.3562	G3
		17.3013	G1
		47.8832	G2
		12.4942	G1
		15.7631	G1
		10.689	G1
		14.102	G2
		14.2924	G1
		12.6112	G2
		13.5239	G2
		26.5092	G2
		19.0317	G1
		19.2328	G2
		21.4008	G2
		8.82509	G3
		7.3276	G1
		38.7904	G2
		24.5887	G2
		14.2074	G1
		6.87843	G2
		21.2405	G2
		9.70142	G2
		11.9941	G2
		36.3841	G2
		33.0099	G3
		31.4462	G2
		17.7224	G2
		18.4638	G2
		20.95	G2
		16.6077	G2
		30.5697	G2
		13.065	G2
		9.22139	G2
		11.6653	G3
		17.3715	G2
		8.74557	G2
		26.1033	G3
		18.5516	G2
		35.924	G3
		67.1391	G2
		53.8795	G3
		9.95701	G2
		40.2599	G3
		31.4117	G2
		17.8497	G2
		15.4694	G2
		11.1195	G2
		13.6494	G2
		16.7555	G2
		37.0517	G3
		19.3315	G2
		7.77225	G3
		29.2811	G3
		14.1947	G2
		20.5999	G3
		12.4904	G2
		4.03355	G3
		27.9168	G2
		7.06652	G2
		21.4794	G2
		11.3944	G2
		13.4073	G2
		10.1798	G2
		9.72283	G2
		13.3296	G3
		8.85145	G1
		52.762	G2
		12.1686	G1
		14.9878	G2
		11.6922	G2
		29.3924	G3
		12.1304	G2
		17.8402	G2
		118.212	G3
		22.6808	G2
		24.3688	G3
		28.9962	G2
		46.451	G2
		8.75355	G2
		5.71031	G3
		19.6239	G2
		19.2741	G3
		7.89409	G2
		20.5028	G1
		20.1756	G3
		27.9885	G3
		24.1725	G2
		41.9486	G3
		23.0306	G2
		14.5173	G1
		6.76427	G3
		11.3601	G2
		11.6851	G2
		8.76805	G2
		30.8371	G2
		22.6677	G2
		16.1927	G2
		19.3945	G2
		9.9622	G1
		21.5954	G2
		15.5517	G2
		4.82454	G2
		18.5325	G2
		8.3638	G2
		20.007	G3
		11.5359	G3
		21.4021	G1
		19.241	G1
		15.8503	G2
		0.810644	G3
		22.1677	G2
		14.9994	G2
		15.5664	G2
		17.8831	G2
		44.6281	G2
		13.2135	G1
		26.1256	G2
		8.76557	G2
		2.34817	G3
		22.4456	G3
		31.6734	G1
		21.9613	G2
		5.385	G3
		14.1042	G2
		8.60408	G2
		20.4474	G1
		9.37312	G3
		25.1092	G3
		8.92181	G2
		14.4697	G2
		2.41386	G3
		10.7912	G1
		8.31682	G2
		46.669	G2
		28.7798	G2
		21.5117	G3
		28.9696	G2
		22.926	G2
		7.40132	G3
		14.3631	G1
		42.4919	G2
		10.7016	G3
		24.4673	G2
		7.79719	G2
		26.7925	G3
		19.8488	G2
		17.332	G3
		33.2091	G3
		16.2372	G2
		24.811	G1
		45.8839	G2
		22.9472	G3
		35.3797	G3
		14.0696	G2
		20.2485	G3
		5.33489	G2
		27.2036	G2
		21.2117	G2
		27.8832	G2
		17.464	G2
		43.1491	G2
		15.0347	G2
		10.3139	G2
		18.5399	G2
		10.0319	G2
		9.20266	G2
		15.8948	G2
		14.2048	G2
		19.3621	G2
		17.7247	G2
		17.1768	G2
		41.0165	G2
		11.6695	G1
		20.8651	G1
		15.2105	G2
		31.5996	G1
		17.3517	G2
		5.2778	G3
		30.0223	G2
		8.82619	G3
		21.1609	G1
		25.2702	G3
		22.8452	G2
		14.8536	G2
		15.3937	G2
		7.84934	G2
		26.4734	G3
		11.597	G3
		19.782	G2
		10.8672	G1
		37.7106	G2
		17.4609	G3
		19.4754	G2
		10.2797	G3
		25.5083	G2
		30.3182	G3
		7.05417	G2
		22.2483	G2
		16.7642	G1
		20.3382	G3
		10.9637	G1
		31.0652	G3
		14.5182	G2
		6.4625	G3
		9.61388	G3
		13.1469	G2
		14.6934	G2
		9.76082	G2
		13.2182	G2
		7.85057	G3
		26.1045	G2
		23.1348	G2
		5.27748	G2
		15.8812	G3
		9.72119	G2
		24.7514	G2
		12.3018	G3
		27.0005	G2
		19.3361	G1
		22.4308	G2
		21.0304	G2
		36.6886	G2
		6.59841	G2
		11.7013	G3
		4.50515	G3
		38.5546	G2
		19.5212	G1
		10.2942	G2
		18.9316	G2
		16.7218	G3
		20.025	G2
		23.9945	G2
		6.5398	G2
		38.9228	G2
		68.1431	G2
		19.8581	G3
		2.7798	G3
		9.35322	G2
		25.7385	G2
		34.7294	G3
		7.22561	G3
		24.234	G2
		7.16577	G3
		11.4782	G2
		64.8573	G3
		23.9077	G2
		5.95247	G2
		17.8173	G1
		28.281	G2
		20.7105	G3
		9.47269	G2
		33.0038	G2
		7.80239	G1
		4.30976	G3
		24.5909	G3
		31.5793	G2
		17.884	G2
		29.5689	G2
		10.6369	G2
		3.24368	G2
		29.9495	G2
		5.33805	G3
		17.7804	G2
		20.5368	G3
		8.00394	G2
		24.0767	G3
		21.5919	G2
		16.3147	G3
		30.0889	G2
		12.8101	G2
		14.4459	G2
		14.4398	G3
		26.5397	G3
		51.7983	G3
		27.3389	G3
		20.4345	G2
		26.7299	G3
		16.4779	G3
		5.40716	G2
		11.5657	G2
		22.2518	G2

## Sheet: Supplementary Figure 1c
Supplementary Figure 1c		CAV2	ECE
		29.4267	1
		19.0294	0
		21.168	0
		32.9447	1
		10.972	0
		24.8824	1
		13.6824	0
		26.965	0
		25.2705	0
		19.8662	0
		25.0517	1
		35.4207	0
		30.7529	0
		32.6868	0
		18.2248	0
		30.4531	0
		14.5664	1
		44.2356	1
		11.3591	1
		6.69756	0
		17.0695	1
		13.6685	1
		16.5438	0
		8.28549	0
		26.147	0
		37.8546	1
		6.53171	0
		26.9813	1
		11.4	1
		16.0055	0
		12.2671	0
		9.79062	0
		25.0258	0
		31.7637	1
		16.7867	0
		12.88	1
		24.5077	1
		27.9094	1
		24.5189	1
		37.8848	1
		11.2192	1
		37.3575	1
		16.0862	0
		7.30739	0
		20.3941	0
		7.49864	0
		6.23702	0
		18.8908	0
		12.7168	0
		15.5119	0
		16.5971	0
		15.3529	0
		20.1786	1
		31.8817	1
		47.6926	0
		23.3248	0
		16.8435	0
		24.5017	0
		24.8274	0
		24.5506	1
		22.9019	0
		17.226	0
		11.1014	1
		6.23366	0
		21.8133	1
		16.0678	0
		15.5359	0
		24.1555	1
		13.7646	0
		13.069	0
		11.7046	1
		20.3013	0
		13.5227	0
		12.1612	0
		7.87058	0
		12.5965	0
		27.5578	1
		33.3461	0
		24.7485	1
		17.113	0
		29.3767	0
		7.21206	1
		19.6148	0
		18.1982	0
		20.8943	0
		26.052	0
		14.7329	1
		20.696	1
		23.2515	0
		32.7539	1
		17.0041	1
		25.9296	0
		31.3389	1
		24.6142	1
		6.60072	1
		5.1491	0
		12.4964	1
		7.71933	1
		24.8801	0
		19.1855	0
		9.4242	0
		9.3659	0
		16.6392	0
		23.4092	1
		14.911	0
		13.0977	0
		13.4651	0
		20.1637	0
		10.1797	0
		36.8166	0
		9.54156	0
		4.19374	0
		12.6495	0
		17.2823	0
		24.2449	0
		26.5445	0
		15.7889	1
		40.8082	0
		25.9076	0
		25.7711	0
		2.52974	1
		15.3467	1
		67.3399	0
		8.95675	1
		12.6208	1
		12.8752	0
		8.19278	1
		15.4952	0
		12.5664	0
		9.63465	0
		11.7878	1
		4.50088	0
		27.2575	0
		10.8631	0
		24.9113	0
		20.5893	1
		19.5526	0
		37.5446	0
		29.3534	1
		14.4971	0
		31.8765	0
		15.2373	0
		22.4288	1
		8.62903	0
		27.7097	1
		17.0412	0
		16.1313	0
		28.3069	0
		43.5058	0
		47.8832	0
		12.4942	0
		15.7631	0
		14.102	0
		14.2924	0
		13.5239	0
		26.5092	0
		19.0317	0
		19.2328	1
		21.4008	0
		8.82509	0
		7.3276	0
		14.2074	0
		6.87843	0
		9.70142	0
		11.9941	1
		36.3841	0
		31.4462	0
		17.7224	0
		16.6077	0
		30.5697	0
		13.065	0
		8.74557	0
		26.1033	0
		18.5516	1
		35.924	0
		53.8795	1
		9.95701	1
		40.2599	0
		22.9146	0
		13.6494	1
		37.0517	1
		19.3315	0
		7.77225	0
		14.1947	0
		20.5999	0
		12.4904	0
		27.9168	1
		7.06652	0
		21.4794	0
		11.3944	1
		13.4073	0
		10.1798	0
		9.72283	0
		13.3296	1
		12.1686	0
		11.6922	0
		118.212	1
		24.3688	1
		8.75355	0
		19.6239	1
		19.2741	0
		7.89409	0
		20.1756	0
		27.9885	0
		24.1725	0
		41.9486	0
		23.0306	0
		14.5173	0
		6.76427	0
		11.6851	0
		8.76805	0
		22.6677	0
		16.1927	0
		19.3945	0
		9.9622	0
		21.5954	0
		15.5517	1
		4.82454	1
		8.3638	1
		20.007	0
		11.5359	0
		19.241	1
		15.8503	0
		0.810644	1
		22.1677	0
		14.9994	0
		15.5664	1
		17.8831	1
		44.6281	0
		13.2135	0
		8.76557	0
		22.4456	0
		31.6734	0
		21.9613	0
		5.385	1
		14.1042	1
		25.1092	1
		8.92181	0
		14.4697	0
		8.31682	1
		20.7958	1
		21.5117	0
		28.9696	0
		7.40132	1
		42.4919	1
		24.4673	0
		7.79719	1
		26.7925	1
		19.8488	0
		17.332	0
		33.2091	0
		24.811	1
		22.9472	0
		35.3797	0
		14.0696	0
		20.2485	1
		27.2036	0
		21.2117	0
		27.8832	1
		17.464	0
		43.1491	0
		15.0347	0
		10.3139	1
		9.20266	0
		15.8948	1
		14.2048	0
		19.3621	1
		17.1768	1
		41.0165	0
		11.6695	0
		20.8651	0
		31.5996	0
		17.3517	0
		5.2778	1
		30.0223	0
		8.82619	0
		25.2702	0
		22.8452	0
		14.8536	0
		19.782	0
		10.8672	0
		37.7106	0
		17.4609	0
		19.4754	0
		10.2797	1
		25.5083	1
		7.05417	0
		22.2483	0
		31.0652	0
		6.4625	0
		9.61388	1
		13.1469	1
		14.6934	0
		9.76082	0
		13.2182	0
		7.85057	1
		26.1045	1
		23.1348	0
		15.8812	0
		9.72119	0
		24.7514	0
		12.3018	0
		27.0005	0
		19.3361	0
		21.0304	1
		36.6886	0
		38.5546	0
		10.2942	1
		18.9316	0
		16.7218	1
		20.025	1
		23.9945	0
		38.9228	0
		68.1431	0
		2.7798	0
		9.35322	0
		25.7385	0
		34.7294	1
		7.22561	0
		24.234	1
		7.16577	0
		11.4782	1
		64.8573	1
		23.9077	0
		5.95247	1
		28.281	0
		20.7105	1
		9.47269	0
		33.0038	0
		4.30976	1
		24.5909	1
		31.5793	0
		17.884	1
		29.5689	1
		10.6369	1
		5.33805	0
		17.7804	0
		16.3147	1
		30.0889	0
		14.4459	0
		14.4398	0
		20.4345	0
		26.7299	1
		16.4779	0
		5.40716	0
		11.5657	0
		22.2518	0

## Sheet: Supplementary Figure 1d
Supplementary Figure 1d		CAV2	HPV
		5.5395	1
		25.0517	0
		8.28549	1
		26.9813	0
		12.2671	0
		12.88	1
		37.3575	0
		16.0862	0
		20.3941	0
		12.7168	0
		21.2807	0
		15.3529	0
		14.0697	0
		20.1786	1
		10.0714	1
		13.5705	1
		6.23366	0
		16.0678	0
		15.5359	0
		13.7646	0
		13.069	0
		33.3461	0
		14.7329	0
		49.6661	0
		21.8269	0
		17.0041	1
		6.60072	0
		5.1491	1
		7.77022	1
		15.7521	0
		23.4092	0
		13.4651	0
		8.91997	0
		9.03348	1
		5.15368	1
		4.19374	1
		26.5445	0
		40.8082	0
		15.3467	0
		67.3399	0
		27.8529	0
		12.6208	1
		8.19278	1
		15.4952	0
		11.7878	0
		4.50088	1
		27.2575	0
		5.60266	1
		10.8631	0
		9.37439	1
		20.5893	0
		18.2568	0
		8.28257	1
		22.4288	0
		17.3562	1
		8.82509	0
		11.6653	1
		17.3715	1
		15.4694	0
		37.0517	0
		4.03355	1
		10.1798	0
		24.3688	0
		19.2741	0
		6.76427	1
		11.3601	0
		30.8371	1
		15.5517	1
		4.82454	0
		8.3638	1
		15.8503	0
		0.810644	1
		13.2135	0
		8.76557	0
		31.6734	0
		21.9613	0
		8.60408	0
		9.37312	1
		8.92181	0
		46.669	0
		10.7016	1
		26.7925	0
		22.9472	0
		20.2485	0
		17.464	0
		10.3139	0
		17.7247	0
		17.1768	0
		11.6695	0
		8.82619	0
		15.3937	0
		37.7106	0
		9.61388	0
		13.1469	0
		26.1045	0
		5.27748	1
		9.72119	0
		24.7514	0
		19.3361	0
		21.0304	0
		23.9945	0
		6.5398	1
		68.1431	0
		7.22561	0
		24.234	0
		5.95247	1
		20.7105	0
		33.0038	0
		24.5909	0
		17.884	0
		3.24368	1
		29.9495	0

## Sheet: Sheet1
Supplementary Figure 1e		anatomic_neoplasm_subdivision	CAV2
		Floor of mouth	29.4267
		Tonsil	8.98585
		Tonsil	3.7556
		Tonsil	5.5395
		Oral Tongue	19.0294
		Oral Tongue	21.168
		Oral Tongue	32.9447
		Larynx	10.972
		Alveolar Ridge	24.8824
		Larynx	31.2167
		Tonsil	13.6824
		Base of tongue	26.965
		Floor of mouth	25.2705
		Oral Tongue	19.8662
		Oral Cavity	25.0517
		Oral Tongue	35.4207
		Oral Tongue	30.7529
		Buccal Mucosa	32.6868
		Larynx	18.2248
		Oral Tongue	30.4531
		Floor of mouth	14.5664
		Oral Cavity	44.2356
		Larynx	11.3591
		Oral Tongue	6.69756
		Larynx	17.0695
		Oral Tongue	13.6685
		Oropharynx	44.8364
		Larynx	16.5438
		Floor of mouth	16.8727
		Tonsil	8.28549
		Oral Tongue	26.147
		Oral Cavity	14.6593
		Oral Tongue	37.8546
		Floor of mouth	6.53171
		Oral Cavity	26.9813
		Larynx	11.4
		Floor of mouth	16.0055
		Tonsil	12.2671
		Oral Tongue	9.79062
		Alveolar Ridge	25.0258
		Oral Tongue	31.7637
		Floor of mouth	16.7867
		Tonsil	12.88
		Larynx	23.304
		Floor of mouth	24.5077
		Floor of mouth	8.95094
		Oral Tongue	27.9094
		Oral Cavity	24.5189
		Oral Tongue	37.8848
		Larynx	11.2192
		Hard Palate	30.9618
		Base of tongue	37.3575
		Larynx	16.0862
		Oropharynx	7.30739
		Oral Cavity	20.3941
		Larynx	7.49864
		Floor of mouth	6.23702
		Oral Tongue	18.8908
		Oral Cavity	12.7168
		Oral Cavity	21.2807
		Larynx	14.7499
		Oral Tongue	15.5119
		Floor of mouth	16.5971
		Oral Cavity	49.2448
		Larynx	15.3529
		Oral Tongue	14.0697
		Oral Cavity	31.2587
		Alveolar Ridge	8.09106
		Larynx	20.1786
		Larynx	31.8817
		Oral Tongue	47.6926
		Hypopharynx	35.1734
		Oral Tongue	23.3248
		Alveolar Ridge	45.5839
		Larynx	12.407
		Tonsil	10.0714
		Oral Tongue	16.8435
		Larynx	66.5138
		Oral Cavity	24.5017
		Oral Cavity	22.5924
		Tonsil	15.9419
		Buccal Mucosa	18.713
		Buccal Mucosa	24.8274
		Oral Cavity	28.0691
		Floor of mouth	24.5506
		Tonsil	13.5705
		Oral Tongue	22.9019
		Oral Tongue	14.7635
		Oral Cavity	17.226
		Larynx	11.1014
		Larynx	6.23366
		Tonsil	21.8133
		Oral Cavity	28.0937
		Floor of mouth	16.0678
		Larynx	15.5359
		Base of tongue	4.08411
		Larynx	24.1555
		Buccal Mucosa	13.7646
		Oral Tongue	13.069
		Oral Cavity	11.7046
		Oral Tongue	20.3013
		Oral Tongue	39.5061
		Larynx	13.5227
		Oral Tongue	12.1612
		Oral Tongue	7.87058
		Oral Tongue	12.5965
		Oral Tongue	27.5578
		Base of tongue	3.31832
		Base of tongue	18.9408
		Hypopharynx	33.3461
		Oral Tongue	24.7485
		Oral Tongue	17.113
		Oral Cavity	29.3767
		Tonsil	7.21206
		Larynx	19.6148
		Larynx	28.678
		Buccal Mucosa	18.1982
		Larynx	20.8943
		Larynx	26.052
		Oral Tongue	14.7329
		Alveolar Ridge	10.8954
		Oral Cavity	20.696
		Larynx	49.6661
		Buccal Mucosa	23.2515
		Larynx	32.7539
		Oral Tongue	21.8269
		Tonsil	17.0041
		Floor of mouth	25.9296
		Larynx	34.9512
		Base of tongue	31.3389
		Oral Tongue	24.6142
		Floor of mouth	6.60072
		Tonsil	10.4233
		Base of tongue	5.1491
		Tonsil	7.77022
		Buccal Mucosa	12.4964
		Alveolar Ridge	7.71933
		Oral Cavity	67.5895
		Larynx	34.9405
		Floor of mouth	24.8801
		Oral Tongue	15.7521
		Floor of mouth	19.1855
		Larynx	9.4242
		Larynx	9.3659
		Floor of mouth	16.6392
		Hypopharynx	23.4092
		Oral Cavity	14.911
		Oral Tongue	13.0977
		Oral Cavity	15.1469
		Oral Tongue	13.4651
		Oral Cavity	20.1637
		Tonsil	17.7383
		Larynx	10.1797
		Buccal Mucosa	36.8166
		Oropharynx	8.91997
		Base of tongue	9.03348
		Tonsil	5.15368
		Hard Palate	9.54156
		Floor of mouth	21.2983
		Tonsil	4.19374
		Oral Tongue	21.5317
		Oral Cavity	22.4626
		Oral Tongue	12.6495
		Larynx	17.2823
		Oral Tongue	24.2449
		Hard Palate	26.5445
		Floor of mouth	15.7889
		Oral Tongue	40.8082
		Oral Tongue	18.7973
		Larynx	25.9076
		Larynx	17.1688
		Oral Cavity	48.4405
		Base of tongue	25.7711
		Larynx	2.52974
		Hypopharynx	3.92965
		Alveolar Ridge	15.3467
		Buccal Mucosa	67.3399
		Oral Cavity	8.95675
		Oral Tongue	27.8529
		Tonsil	12.6208
		Floor of mouth	12.8752
		Larynx	6.13432
		Base of tongue	8.19278
		Larynx	16.786
		Buccal Mucosa	15.4952
		Larynx	12.5664
		Oral Tongue	9.63465
		Oral Tongue	11.7878
		Tonsil	4.50088
		Oral Tongue	27.2575
		Tonsil	5.60266
		Floor of mouth	18.1173
		Base of tongue	40.7553
		Larynx	10.8631
		Oral Cavity	24.9113
		Base of tongue	9.37439
		Larynx	20.5893
		Larynx	19.5526
		Oral Tongue	37.5446
		Oral Cavity	29.3534
		Oral Tongue	18.2568
		Larynx	14.4971
		Oral Tongue	31.8765
		Base of tongue	0.842145
		Oral Cavity	22.8506
		Tonsil	8.28257
		Oral Tongue	15.2373
		Oral Tongue	22.4288
		Lip	8.62903
		Hypopharynx	27.7097
		Floor of mouth	17.0412
		Larynx	16.7124
		Floor of mouth	16.1313
		Oral Tongue	28.3069
		Oral Cavity	43.5058
		Oral Cavity	17.3562
		Alveolar Ridge	17.3013
		Oral Tongue	47.8832
		Oral Cavity	12.4942
		Buccal Mucosa	15.7631
		Oral Cavity	10.689
		Oral Tongue	14.102
		Oral Cavity	14.2924
		Oral Cavity	12.6112
		Floor of mouth	13.5239
		Oral Tongue	26.5092
		Oral Cavity	19.0317
		Larynx	19.2328
		Oral Tongue	21.4008
		Floor of mouth	8.82509
		Oral Cavity	7.3276
		Larynx	38.7904
		Tonsil	24.5887
		Oral Cavity	14.2074
		Larynx	6.87843
		Floor of mouth	21.2405
		Larynx	9.70142
		Floor of mouth	11.9941
		Floor of mouth	36.3841
		Oral Tongue	33.0099
		Larynx	60.4608
		Floor of mouth	31.4462
		Oral Tongue	17.7224
		Oral Cavity	18.4638
		Oral Cavity	20.95
		Oral Tongue	16.6077
		Oral Tongue	30.5697
		Oral Tongue	13.065
		Oral Cavity	9.22139
		Base of tongue	11.6653
		Oropharynx	17.3715
		Alveolar Ridge	8.74557
		Larynx	26.1033
		Oral Cavity	18.5516
		Oral Cavity	35.924
		Oral Tongue	67.1391
		Floor of mouth	53.8795
		Oral Tongue	9.95701
		Larynx	40.2599
		Oral Cavity	31.4117
		Larynx	17.8497
		Oral Tongue	15.4694
		Floor of mouth	22.9146
		Floor of mouth	11.1195
		Floor of mouth	13.6494
		Larynx	16.7555
		Larynx	37.0517
		Floor of mouth	19.3315
		Oral Tongue	7.77225
		Oral Tongue	29.2811
		Oral Tongue	14.1947
		Larynx	20.5999
		Oral Tongue	12.4904
		Base of tongue	4.03355
		Oral Cavity	27.9168
		Oral Cavity	7.06652
		Oral Tongue	21.4794
		Floor of mouth	11.3944
		Oral Cavity	13.4073
		Oral Cavity	10.1798
		Oral Tongue	9.72283
		Larynx	13.3296
		Oral Cavity	8.85145
		Oral Tongue	52.762
		Oral Tongue	12.1686
		Larynx	14.9878
		Buccal Mucosa	11.6922
		Oropharynx	29.3924
		Larynx	12.1304
		Lip	17.8402
		Alveolar Ridge	118.212
		Tonsil	22.6808
		Buccal Mucosa	24.3688
		Floor of mouth	28.9962
		Hypopharynx	46.451
		Alveolar Ridge	8.75355
		Tonsil	5.71031
		Larynx	19.6239
		Oral Tongue	19.2741
		Floor of mouth	7.89409
		Larynx	20.5028
		Floor of mouth	20.1756
		Oral Cavity	27.9885
		Alveolar Ridge	24.1725
		Floor of mouth	41.9486
		Oral Cavity	23.0306
		Oropharynx	14.5173
		Tonsil	6.76427
		Base of tongue	11.3601
		Floor of mouth	11.6851
		Oral Tongue	8.76805
		Tonsil	30.8371
		Alveolar Ridge	22.6677
		Larynx	16.1927
		Larynx	19.3945
		Oral Tongue	9.9622
		Oral Tongue	21.5954
		Larynx	15.5517
		Floor of mouth	4.82454
		Larynx	18.5325
		Oral Tongue	8.3638
		Oral Tongue	20.007
		Oral Cavity	11.5359
		Oral Tongue	21.4021
		Oral Tongue	19.241
		Floor of mouth	15.8503
		Tonsil	0.810644
		Larynx	22.1677
		Larynx	14.9994
		Floor of mouth	15.5664
		Larynx	17.8831
		Oral Tongue	44.6281
		Oral Tongue	13.2135
		Larynx	26.1256
		Larynx	8.76557
		Tonsil	2.34817
		Oral Cavity	22.4456
		Oral Tongue	31.6734
		Alveolar Ridge	21.9613
		Oral Tongue	5.385
		Floor of mouth	14.1042
		Oral Tongue	8.60408
		Hard Palate	20.4474
		Tonsil	9.37312
		Larynx	25.1092
		Floor of mouth	8.92181
		Hard Palate	14.4697
		Tonsil	2.41386
		Oral Cavity	10.7912
		Floor of mouth	8.31682
		Oral Cavity	46.669
		Oral Cavity	28.7798
		Oropharynx	20.7958
		Oral Tongue	21.5117
		Oral Tongue	28.9696
		Oral Cavity	22.926
		Larynx	7.40132
		Larynx	14.3631
		Base of tongue	42.4919
		Tonsil	10.7016
		Oral Tongue	24.4673
		Oral Cavity	7.79719
		Larynx	26.7925
		Larynx	19.8488
		Larynx	17.332
		Oral Tongue	33.2091
		Larynx	16.2372
		Oral Tongue	24.811
		Larynx	45.8839
		Oral Tongue	22.9472
		Oral Cavity	35.3797
		Oral Cavity	14.0696
		Oral Tongue	20.2485
		Larynx	5.33489
		Larynx	27.2036
		Hypopharynx	21.2117
		Oral Tongue	27.8832
		Larynx	17.464
		Oral Tongue	43.1491
		Oral Cavity	15.0347
		Oral Tongue	10.3139
		Oral Tongue	18.5399
		Floor of mouth	10.0319
		Oral Tongue	9.20266
		Lip	15.8948
		Alveolar Ridge	14.2048
		Larynx	19.3621
		Oropharynx	17.7247
		Buccal Mucosa	17.1768
		Larynx	41.0165
		Base of tongue	11.6695
		Oral Tongue	20.8651
		Oral Tongue	15.2105
		Oral Tongue	31.5996
		Larynx	17.3517
		Tonsil	5.2778
		Buccal Mucosa	30.0223
		Larynx	8.82619
		Oral Cavity	21.1609
		Buccal Mucosa	25.2702
		Floor of mouth	22.8452
		Buccal Mucosa	14.8536
		Oral Cavity	15.3937
		Larynx	7.84934
		Oral Tongue	26.4734
		Larynx	13.8823
		Oral Cavity	11.597
		Oral Tongue	19.782
		Floor of mouth	10.8672
		Larynx	37.7106
		Hard Palate	17.4609
		Oral Tongue	19.4754
		Larynx	10.2797
		Buccal Mucosa	25.5083
		Floor of mouth	30.3182
		Base of tongue	7.05417
		Oral Cavity	22.2483
		Oral Tongue	16.7642
		Hypopharynx	20.3382
		Hard Palate	10.9637
		Larynx	31.0652
		Larynx	14.5182
		Larynx	6.4625
		Larynx	9.61388
		Oropharynx	13.1469
		Larynx	14.6934
		Oral Cavity	9.76082
		Base of tongue	13.2182
		Tonsil	7.85057
		Oral Tongue	26.1045
		Oral Tongue	23.1348
		Tonsil	5.27748
		Larynx	15.8812
		Buccal Mucosa	9.72119
		Floor of mouth	24.7514
		Alveolar Ridge	12.3018
		Oral Tongue	27.0005
		Alveolar Ridge	19.3361
		Larynx	22.4308
		Larynx	21.0304
		Oral Tongue	36.6886
		Base of tongue	6.59841
		Buccal Mucosa	11.7013
		Tonsil	4.50515
		Oral Cavity	38.5546
		Buccal Mucosa	19.5212
		Oral Cavity	10.2942
		Alveolar Ridge	18.9316
		Larynx	16.7218
		Oral Tongue	20.025
		Oral Tongue	23.9945
		Tonsil	6.5398
		Oral Tongue	38.9228
		Oral Tongue	68.1431
		Oral Tongue	19.8581
		Hypopharynx	2.7798
		Larynx	9.35322
		Larynx	25.7385
		Floor of mouth	34.7294
		Larynx	7.22561
		Larynx	24.234
		Oral Tongue	7.16577
		Larynx	11.4782
		Oral Tongue	64.8573
		Floor of mouth	23.9077
		Hypopharynx	5.95247
		Oral Cavity	17.8173
		Oral Tongue	28.281
		Floor of mouth	20.7105
		Oral Tongue	9.47269
		Larynx	33.0038
		Oral Cavity	7.80239
		Larynx	4.30976
		Base of tongue	24.5909
		Oral Tongue	31.5793
		Oral Cavity	17.884
		Oral Tongue	29.5689
		Floor of mouth	10.6369
		Base of tongue	3.24368
		Floor of mouth	29.9495
		Floor of mouth	5.33805
		Floor of mouth	17.7804
		Tonsil	20.5368
		Larynx	8.00394
		Larynx	24.0767
		Oral Tongue	21.5919
		Buccal Mucosa	16.3147
		Larynx	30.0889
		Larynx	12.8101
		Oral Tongue	14.4459
		Oral Tongue	14.4398
		Oral Tongue	26.5397
		Larynx	51.7983
		Floor of mouth	27.3389
		Oral Tongue	20.4345
		Tonsil	26.7299
		Larynx	16.4779
		Oral Cavity	5.40716
		Oral Tongue	11.5657
		Oral Cavity	22.2518
