# Supplementary material for: CAV2-expressing nerves induce metabolic switch toward mitochondrial oxidative phosphorylation to promote cancer stemness
Source: Nat Commun. 2025 Dec 2;17:203. doi: 10.1038/s41467-025-66914-2 (PMC12780207; doi:10.1038/s41467-025-66914-2)
Supplement: Supplementary file 6 — Source Data [file 41467_2025_66914_MOESM6_ESM.zip › Source Data/ncomms-example-source-data-supplementaryfigure10.xlsx]

## Sheet: Supplementary Figure 10
		Supplementary Figure 10
		line 1	line 2	line 3
		71.4	61.5	15.9
		83.3	40.3	11.1
		80.1	52.3	8.8
