# Supplementary material for: CAV2-expressing nerves induce metabolic switch toward mitochondrial oxidative phosphorylation to promote cancer stemness
Source: Nat Commun. 2025 Dec 2;17:203. doi: 10.1038/s41467-025-66914-2 (PMC12780207; doi:10.1038/s41467-025-66914-2)
Supplement: Supplementary file 6 — Source Data [file 41467_2025_66914_MOESM6_ESM.zip › Source Data/ncomms-example-source-data-supplementaryfigure3.xlsx]

## Sheet: Supplementary Figure 3a
		Supplementary Figure 3a
		Normal mucosa	Dysplasia	Invasive cancer
		1	2	4
		0	3	3
		0	4	6
		0	1	8
		1	4	5

## Sheet: Supplementary Figure 3b
		Supplementary Figure 3b
length of longest extended axon		line 1	line 2	line 3	line 4
		760	480	170	140
		1120	590	250	170
		810	830	120	180
		1130	780	170	220
		710	580	100	140
		950	790	190	80
		700	830	260	40		x
		740	650	150	210
number of neural filaments per neuron		line 1	line 2	line 3	line 4
		9	10	3	1
		11	8	5	5
		14	4	2	2
		11	7	5	4
		11	5	3	1
		8	9	1	3
		10	7	4	1
