# Supplementary material for: CAV2-expressing nerves induce metabolic switch toward mitochondrial oxidative phosphorylation to promote cancer stemness
Source: Nat Commun. 2025 Dec 2;17:203. doi: 10.1038/s41467-025-66914-2 (PMC12780207; doi:10.1038/s41467-025-66914-2)
Supplement: Supplementary file 6 — Source Data [file 41467_2025_66914_MOESM6_ESM.zip › Source Data/ncomms-example-source-data-supplementaryfigure4.xlsx]

## Sheet: Supplementary Figure 4a
		Supplementary Figure 4a
		WT	KO
		103	90
		85	106
		76	118
		132	137
		86	81

## Sheet: Supplementary Figure 4b
		Supplementary Figure 4b
		WT	KO
		241	265
		210	255
		263	248
		201	219
		237	232

## Sheet: Supplementary Figure 4c
		Supplementary Figure 4c
		WT	KO
		186	148
		142	164
		132	175
		144	132
		167	157

## Sheet: Supplementary Figure 4d
		Supplementary Figure 4d
		WT	KO
		43	34
		30	39
		29	43
		52	44
		37	48

## Sheet: Supplementary Figure 4e
		Supplementary Figure 4e
		line 1	line 2
		36	27
		46	45
		42	42
		33	35
		50	40
