# Supplementary material for: CAV2-expressing nerves induce metabolic switch toward mitochondrial oxidative phosphorylation to promote cancer stemness
Source: Nat Commun. 2025 Dec 2;17:203. doi: 10.1038/s41467-025-66914-2 (PMC12780207; doi:10.1038/s41467-025-66914-2)
Supplement: Supplementary file 6 — Source Data [file 41467_2025_66914_MOESM6_ESM.zip › Source Data/ncomms-example-source-data-supplementaryfigure6.xlsx]

## Sheet: Supplementary Figure 6a
		Supplementary Figure 6a
		line 1	line 2	line 3
		39.4	67.9	39.2
		34.1	58.2	36.8
		43.5	70.8	48.2

## Sheet: Supplementary Figure 6b
		Supplementary Figure 6b
		line 1	line 2	line 3
		1	1.23	0.67
		0.83	1.02	0.51
		1.17	1.17	0.82

## Sheet: Supplementary Figure 6c
		Supplementary Figure 6c
		line 1	line 2	line 3
		1.74	3.62	1.9
		1.94	3.99	2.05
		1.71	3.6	1.78

## Sheet: Supplementary Figure 6d
		Supplementary Figure 6d
		line 1	line 2	line 3
		1	1.09	0.71
		0.91	1.25	0.57
		1.09	1.02	0.63

## Sheet: Supplementary Figure 6e
		Supplementary Figure 6e
		line 1	line 2
		28.4	24.7
		31.3	26.7
		32.9	28.1

## Sheet: Supplementary Figure 6f
		Supplementary Figure 6f
		line 1	line 2
		33.1	26.2
		35.6	28.7
		32.7	24.3

## Sheet: Supplementary Figure 6g
		Supplementary Figure 6g
		line 1	line 2
		1	1.28
		0.93	1.36
		1.07	1.34
