# Supplementary material for: CAV2-expressing nerves induce metabolic switch toward mitochondrial oxidative phosphorylation to promote cancer stemness
Source: Nat Commun. 2025 Dec 2;17:203. doi: 10.1038/s41467-025-66914-2 (PMC12780207; doi:10.1038/s41467-025-66914-2)
Supplement: Supplementary file 6 — Source Data [file 41467_2025_66914_MOESM6_ESM.zip › Source Data/ncomms-example-source-data-supplementaryfigure8.xlsx]

## Sheet: Supplementary Figure 8b
		Supplementary Figure 8b
		line 1	line 2	line 3	line 4	line 5		line 6	line 7	line 8	line 9	line 10
		15.6	17.8	16.2	18.4	14.3		42	55.8	26.4	40.5	32.4
		17.2	20.6	21.5	22.2	9.9		50.5	38	33.8	42.2	38.1
		17.5	15.4	21.4	20.6	21.8		61	63.3	30.7	42.7	31.2
		23.2	21.7	19.9	12.3	21.5		56.2	51	38.8	36.8	29.5
		19.4	17.6	19.3	17.1	15		79	38.6	36.8	46.8	47.6
		16.6	20.4	17	21.8	5.3		59.9	44.1	44.4	40.5	28
		19.4	18.9	17.8	23.7	11.6		49	51.1	37.3	43.7	42.1
		15.1	20.8	16.4	14.8	10.2		55.4	45	40.9	46.8	32.8
		14.4	21.4	14.4	12.1	13.8		59.7	57.4	40.2	43.1	43.2
		19	25.2	10.4	18.3	9.6		30.3	55	38	45	47.7
		20.8	29.2	10.5	19.3	8.3		47.8	41	31.2	48.5	36.6
		15.8	29.9	14.4	18.7	21.2		54.3	42.3	54	43.4
		29.1	22.9	16.1	19.6	14.9		48.5
		22.2		8.4	19.8			67.7
		17.8		8.9	18.3
		16.8		14.5	19.3
		23.2		22.7
		39.6		14.5
		16		21.4
				20.6
				15.9
