# Supplementary material for: CAV2-expressing nerves induce metabolic switch toward mitochondrial oxidative phosphorylation to promote cancer stemness
Source: Nat Commun. 2025 Dec 2;17:203. doi: 10.1038/s41467-025-66914-2 (PMC12780207; doi:10.1038/s41467-025-66914-2)
Supplement: Supplementary file 6 — Source Data [file 41467_2025_66914_MOESM6_ESM.zip › Source Data/ncomms-example-source-data-supplementaryfigure9.xlsx]

## Sheet: Supplementary Figure 9a
		Supplementary Figure 9a
Basal		Control			WT-TG
		mean	SD	N	mean	SD	N
		304.2	23	3	187.7	10.9	3
FCCP		Control			WT-TG
		mean	SD	N	mean	SD	N
		320.6	19.8	3	201.6	10	3
